# Supplementary material for: DNA Barcoding Identification of Angelicae Sinensis Radix and Its Adulterants Based on Internal Transcribed Spacer 2 Region and Secondary Structure Prediction
Source: Genes (Basel). 2025 Nov 5;16(11):1333. doi: 10.3390/genes16111333 (PMC12652221; doi:10.3390/genes16111333)
Supplement: Supplementary file 1 [file genes-16-01333-s001.zip]

Archive with 6 entries (6 files):
- Figure S1.pdf
- Figure S2.pdf
- Table S1.pdf
- Table S2.pdf
- Table S3.xlsx
- Table S4.xls
