# Supplementary material for: DNA Barcoding Identification of Angelicae Sinensis Radix and Its Adulterants Based on Internal Transcribed Spacer 2 Region and Secondary Structure Prediction
Source: Genes (Basel). 2025 Nov 5;16(11):1333. doi: 10.3390/genes16111333 (PMC12652221; doi:10.3390/genes16111333)
Supplement: Supplementary file 1 [file genes-16-01333-s001.zip › Table S3.xlsx]

## Sheet: Sequence Data
Domain: Data
S1(DG1)	C	G	C	A	T	C	A	T	C	T	T	T	G	C	C	C	A	C	A	-	A	C	C	A	C	T	C	A	C	T	C	C	T	C	G	T	G	G	A	G	C	T	G	T	A	C	T	G	G
S2(DG2)	.	.	.	.	.	.	.	.	.	.	.	.	.	.	.	.	.	.	.	-	.	.	.	.	.	.	.	.	.	.	.	.	.	.	.	.	.	.	.	.	.	.	.	.	.	.	.	.	.
S3(DG3)	.	.	.	.	.	.	.	.	.	.	.	.	.	.	.	.	.	.	.	-	.	.	.	.	.	.	.	.	.	.	.	.	.	.	.	.	.	.	.	.	.	.	.	.	.	.	.	.	.
S4(DG4)	.	.	.	.	.	.	.	.	.	.	.	.	.	.	.	.	.	.	.	-	.	.	.	.	.	.	.	.	.	.	.	.	.	.	.	.	.	.	.	.	.	.	.	.	.	.	.	.	.
S6(DG6)	.	.	.	.	.	.	.	.	.	.	.	.	.	.	.	.	.	.	.	-	.	.	.	.	.	.	.	.	.	.	.	.	.	.	.	.	.	.	.	.	.	.	.	.	.	.	.	.	.
S8(MQH2)	.	.	.	.	.	.	G	.	.	.	.	-	.	.	.	.	.	.	.	A	.	.	.	.	.	.	.	.	.	A	.	-	.	-	.	A	.	A	.	.	T	.	.	.	G	.	C	.	T
S9(MQH3)	.	.	.	.	.	.	.	.	.	.	.	.	.	.	.	.	.	.	.	-	.	.	.	.	.	.	.	.	.	.	.	.	.	.	.	.	.	.	.	.	.	.	.	.	.	.	.	.	.
S10(MQH4)	.	.	.	.	.	.	G	.	.	.	.	-	.	.	.	.	.	.	.	A	.	.	.	.	.	.	.	.	.	A	.	-	.	-	.	A	.	A	.	.	T	.	.	.	G	.	C	.	T
S11(DH1)	.	.	.	.	.	.	G	.	A	.	.	-	.	.	.	.	.	.	.	A	.	.	.	.	.	.	.	.	.	A	.	.	.	-	.	A	.	A	.	.	T	.	.	.	G	.	C	.	.
S12(DH2)	.	.	.	.	.	.	G	.	A	.	.	-	.	.	.	.	.	.	.	A	.	.	.	.	.	.	.	.	.	A	.	.	.	-	.	A	.	A	.	.	T	.	.	.	G	.	C	.	.
S13(DH3)	.	.	.	.	.	.	G	.	A	.	.	-	.	.	.	.	.	.	.	A	.	.	.	.	.	.	.	.	.	A	.	.	.	-	.	A	.	A	.	.	T	.	.	.	G	.	C	.	.
S14(DH4)	.	.	.	.	.	.	G	.	A	.	.	-	.	.	.	.	.	.	.	A	.	.	.	.	.	.	.	.	.	A	.	.	.	-	.	A	.	A	.	.	T	.	.	.	G	.	C	.	.
S15(DH5)	.	.	.	.	.	.	G	.	A	.	.	-	.	.	.	.	.	.	.	A	.	.	.	.	.	.	.	.	.	A	.	.	.	-	.	A	.	A	.	.	T	.	.	.	G	.	C	.	.
EU418380.1 Angelica valida voucher SZ 2006070701	.	.	.	.	.	.	G	.	A	.	.	G	C	.	.	A	C	A	.	A	C	.	A	C	T	C	A	C	A	C	.	T	G	A	.	A	A	.	G	T	G	.	.	C	C	G	G	T	T
JX022939.1 Angelica valida voucher HLQA10014-01(KUN)	.	.	.	.	.	.	G	.	A	.	.	G	C	.	.	A	C	A	.	A	C	.	A	C	T	C	A	C	A	C	.	T	G	A	.	A	A	.	G	T	G	.	.	C	C	G	G	T	T
GU395169.1 Angelica valida voucher SZ727244	.	.	.	.	.	.	G	.	A	.	.	G	C	.	.	A	C	A	.	A	C	.	A	C	T	C	A	C	A	C	.	T	G	A	.	A	A	.	G	T	G	.	.	C	C	G	G	T	T
DQ263569.1 Angelica valida voucher NHW 200306	.	.	.	.	.	.	G	.	A	.	.	G	C	.	.	A	C	A	.	A	C	.	A	C	T	C	A	C	A	C	.	T	G	A	.	A	A	.	G	T	G	.	.	C	C	G	G	T	T
PQ490561.1 Angelica decursiva voucher 22RD11-4 (22RD11-4A)	.	.	.	.	.	.	G	.	A	.	.	-	.	.	.	T	G	.	.	G	.	.	.	.	.	.	.	.	.	A	.	.	.	-	.	A	.	A	.	.	T	.	.	.	G	A	C	.	.
PQ490562.1 Angelica decursiva voucher 22RD11-5 (22RD11-5B)	.	.	.	.	.	.	G	.	A	.	.	-	.	.	.	T	G	.	.	G	.	.	.	.	.	.	.	.	.	A	.	.	.	-	.	A	.	A	.	.	T	.	.	.	G	A	C	.	.
PQ490560.1 Angelica decursiva voucher 22RD11-1 (22RD11-1A)	.	.	.	.	.	.	G	.	A	.	.	-	.	.	.	T	G	.	.	G	.	.	.	.	.	.	.	.	.	A	.	.	.	-	.	A	.	A	.	.	T	.	.	.	G	A	C	.	.
PQ490559.1 Angelica decursiva voucher 22RD10-6 (22RD10-6A)	.	.	.	.	.	.	G	.	A	.	.	-	.	.	.	T	G	.	.	G	.	.	.	.	.	.	.	.	.	A	.	.	.	-	.	A	.	A	.	.	T	.	.	.	G	A	C	.	.
PQ490558.1 Angelica decursiva voucher 22RD10-4 (22RD10-4B)	.	.	.	.	.	.	G	.	A	.	.	-	.	.	.	T	G	.	.	G	.	.	.	.	.	.	.	.	.	A	.	.	.	-	.	A	.	A	.	.	T	.	.	.	G	A	C	.	.
HQ686489.1 Heracleum candicans isolate I HEXJ0168	.	A	.	.	.	T	G	A	.	C	.	-	.	.	.	.	.	.	.	-	.	.	.	.	.	A	.	.	.	.	.	.	.	T	.	A	.	.	.	.	.	.	.	.	G	.	C	.	.
HQ686488.1 Heracleum candicans isolate I HEXJ0167	.	A	.	.	.	T	G	A	.	C	.	-	.	.	.	.	.	.	.	-	.	.	.	.	.	A	.	.	.	.	.	.	.	T	.	A	.	.	.	.	.	.	.	.	G	.	C	.	.
HQ686486.1 Heracleum candicans isolate I HEXJ0165	.	A	.	.	.	T	G	A	.	C	.	-	.	.	.	.	.	.	.	-	.	.	.	.	.	A	.	.	.	.	.	.	.	T	.	A	.	.	.	.	.	.	.	.	G	.	C	.	.
HQ686484.1 Heracleum candicans isolate I HEXJ0163	.	A	.	.	.	T	G	A	.	C	.	-	.	.	.	.	.	.	.	-	.	.	.	.	.	A	.	.	.	.	.	.	.	T	.	A	.	.	.	.	.	.	.	.	G	.	C	.	.
HQ686453.1 Heracleum candicans isolate I HEXJ0130	.	A	.	.	.	T	G	A	.	C	.	-	.	.	.	.	.	.	.	-	.	.	.	.	.	A	.	.	.	.	.	.	C	T	.	A	.	.	.	.	.	.	.	.	G	.	C	.	.
JX022920.1 Angelica laxifoliata voucher HLQA10035-01(KUN)	.	.	.	.	.	.	G	.	A	.	.	-	.	.	.	.	.	.	.	A	.	.	.	.	.	.	.	.	.	A	.	.	.	-	.	A	.	A	.	.	G	.	.	.	G	.	C	.	.
JX022919.1 Angelica laxifoliata voucher HLQA10032-01(KUN)	.	.	.	.	.	.	G	.	A	.	.	-	.	.	.	.	.	.	.	A	.	.	.	.	.	.	.	.	.	A	.	.	.	-	.	A	.	A	.	.	G	.	.	.	G	.	C	.	.
JX022918.1 Angelica laxifoliata voucher HLQA10031-01(KUN) 18S ribosomal RNA	.	.	.	.	.	.	G	.	A	.	.	-	.	.	.	.	.	.	.	A	.	.	.	.	.	.	.	.	.	A	.	.	.	-	.	A	.	A	.	.	G	.	.	.	G	.	C	.	.
KF725038.1 Peucedanum terebinthaceum voucher GB0008MT05	.	.	.	.	.	.	G	.	.	.	.	-	.	.	.	.	.	.	.	A	.	.	.	.	.	.	.	.	.	A	.	.	.	-	.	A	.	A	.	.	T	.	.	.	G	.	C	.	.
KF725037.1 Peucedanum terebinthaceum voucher GB0008MT04	.	.	.	.	.	.	G	.	.	.	.	-	.	.	.	.	.	.	.	A	.	.	.	.	.	.	.	.	.	A	.	.	.	-	.	A	.	A	.	.	T	.	.	.	G	.	C	.	.
KF725036.1 Peucedanum terebinthaceum voucher GB0008MT03	.	.	.	.	.	.	G	.	.	.	.	-	.	.	.	.	.	.	.	A	.	.	.	.	.	.	.	.	.	A	.	.	.	-	.	A	.	A	.	.	T	.	.	.	G	.	C	.	.
KF725035.1 Peucedanum terebinthaceum voucher GB0008MT02	.	.	.	.	.	.	G	.	.	.	.	-	.	.	.	.	.	.	.	A	.	.	.	.	.	.	.	.	.	A	.	.	.	-	.	A	.	A	.	.	T	.	.	.	G	.	C	.	.
KF725034.1 Peucedanum terebinthaceum voucher GB0008MT01	.	.	.	.	.	.	G	.	.	.	.	-	.	.	.	.	.	.	.	A	.	.	.	.	.	.	.	.	.	A	.	.	.	-	.	A	.	A	.	.	T	.	.	.	G	.	C	.	.
MG220062.1 Angelica atropurpurea voucher 56535HIM	.	.	.	.	.	.	G	.	.	.	.	-	.	.	.	.	.	.	.	A	.	.	.	.	.	.	.	.	.	A	.	.	.	-	.	A	.	A	.	.	T	.	.	.	G	.	.	.	.
MG219916.1 Angelica atropurpurea voucher 74280HIM	.	.	.	.	.	.	G	.	.	.	.	-	.	.	.	.	.	.	.	A	.	.	.	.	.	.	.	.	.	A	.	.	.	-	.	A	.	A	.	.	T	.	.	.	G	.	.	.	.
MG217985.1 Angelica atropurpurea voucher 28449HIM	.	.	.	.	.	.	G	.	.	.	.	-	.	.	.	.	.	.	.	A	.	.	.	.	.	.	.	.	.	A	.	.	.	-	.	A	.	A	.	.	T	.	.	.	G	.	.	.	.
MT735422.1 Angelica atropurpurea voucher L.R. Phillippe 18763 (ILLS00038567)	.	.	.	.	.	.	G	.	.	.	.	-	.	.	.	.	.	.	.	A	.	.	.	.	.	.	.	.	.	A	.	.	.	-	.	A	.	A	.	.	T	.	.	.	G	.	.	.	.
MT735421.1 Angelica atropurpurea voucher L.R. Phillippe et al. 40690 (ILLS00038560)	.	.	.	.	.	.	G	.	.	.	.	-	.	.	.	.	.	.	.	A	.	.	.	.	.	.	.	.	.	A	.	.	.	-	.	A	.	A	.	.	T	.	.	.	G	.	.	.	.
HQ686346.1 Heracleum hemsleyanum isolate I HEXJ0022	.	.	.	.	.	T	C	A	.	.	.	-	.	.	.	.	.	A	.	-	.	.	.	.	.	A	.	.	.	.	.	.	.	T	.	A	.	.	.	.	.	.	.	.	G	T	.	.	.
HQ686363.1 Heracleum hemsleyanum isolate I HEXJ0039	.	.	.	.	.	T	C	A	.	.	.	-	.	.	.	.	.	.	.	-	.	.	.	.	.	A	.	.	.	.	.	.	.	T	.	A	.	.	.	.	.	.	.	C	G	T	.	.	.
HQ686427.1 Heracleum hemsleyanum isolate I HEXJ0104	.	.	.	.	.	T	C	A	.	.	.	-	.	.	.	.	.	A	.	-	.	.	.	.	.	A	.	.	.	.	.	.	.	T	.	A	.	.	.	.	.	.	.	.	G	T	.	.	.
HQ686441.1 Heracleum hemsleyanum isolate I HEXJ0118	.	.	.	.	.	T	C	A	.	.	.	-	.	.	.	.	.	.	.	-	.	.	.	.	.	A	.	.	.	.	.	.	.	T	.	A	.	.	.	.	.	.	.	C	G	T	.	.	.
EU418378.1 Angelica nitida voucher SZ 2006080501	.	.	.	.	.	.	G	.	A	.	.	-	.	.	.	.	.	.	.	A	.	.	.	.	G	.	.	.	T	A	.	.	.	-	.	A	.	A	.	.	T	.	.	.	G	T	C	.	.
JN704863.1 Angelica nitida isolate Hexj1127	.	.	.	.	.	.	G	.	A	.	.	-	.	.	.	.	.	.	.	A	.	.	.	.	G	.	.	.	T	A	.	.	.	-	.	A	.	A	.	.	T	.	.	.	G	T	C	.	.
JN704862.1 Angelica nitida isolate Hexj1126	.	.	.	.	.	.	G	.	A	.	.	-	.	.	.	.	.	.	.	A	.	.	.	.	G	.	.	.	T	A	.	.	.	-	.	A	.	A	.	.	T	.	.	.	G	T	C	.	.
JN704861.1 Angelica nitida isolate Hexj1125	.	.	.	.	.	.	G	.	A	.	.	-	.	.	.	.	.	.	.	A	.	.	.	.	G	.	.	.	T	A	.	.	.	-	.	A	.	A	.	.	T	.	.	.	G	T	C	.	.
JN704860.1 Angelica nitida isolate Hexj1124	.	.	.	.	.	.	G	.	A	.	.	-	.	.	.	.	.	.	.	A	.	.	.	.	G	.	.	.	T	A	.	.	.	-	.	A	.	A	.	.	T	.	.	.	G	T	C	.	.
AB697602.1 Angelica acutiloba OC-2	.	.	.	.	.	.	G	.	.	.	.	-	.	.	.	.	.	.	.	A	.	.	.	.	.	.	.	.	.	A	.	.	.	-	.	A	.	A	.	.	T	.	.	.	G	.	C	.	.
AB697601.1 Angelica acutiloba OC-1	.	.	.	.	.	.	G	.	.	.	.	-	.	.	.	.	.	.	.	A	.	.	.	.	.	.	.	.	.	A	.	.	.	-	.	A	.	A	.	.	T	.	.	.	G	.	C	.	.
AB697600.1 Angelica acutiloba OT-2	.	.	.	.	.	.	G	.	.	.	.	-	.	.	.	.	.	.	.	A	.	.	.	.	.	.	.	.	.	A	.	.	.	-	.	A	.	A	.	.	T	.	.	.	G	.	C	.	.
AB697599.1 Angelica acutiloba OT-1	.	.	.	.	.	.	G	.	.	.	.	-	.	.	.	.	.	.	.	A	.	.	.	.	.	.	.	.	.	A	.	.	.	-	.	A	.	A	.	.	T	.	.	.	G	.	C	.	.
AB697598.1 Angelica acutiloba YM	.	.	.	.	.	.	G	.	.	.	.	-	.	.	.	.	.	.	.	A	.	.	.	.	.	.	.	.	.	A	.	.	.	-	.	A	.	A	.	.	T	.	.	.	G	.	C	.	.
DQ263580.1 Angelica gigas voucher NHW 200407	.	.	.	.	.	.	G	.	A	.	.	-	.	.	.	.	.	.	.	G	.	.	.	.	.	.	.	.	.	A	.	.	.	-	.	A	.	A	.	.	T	.	.	.	G	.	C	.	.
JX022938.1 Angelica tsinlingensis voucher HLQA10041-01(KUN)	.	.	.	.	.	.	G	.	.	.	.	G	C	.	.	A	T	A	.	A	C	.	A	C	A	A	A	C	A	C	.	T	G	T	.	A	A	.	G	T	G	.	.	C	C	G	G	T	T
GU395168.1 Angelica tsinlingensis voucher SZ714752	.	.	.	.	.	.	G	.	.	.	.	G	C	.	.	A	T	A	.	A	C	.	A	C	A	A	A	C	A	C	.	T	G	T	.	A	A	.	G	T	G	.	.	C	C	G	G	T	T
DQ263577.1 Angelica tsinlingensis voucher NHW 200319	.	.	.	.	.	.	G	.	.	.	.	G	C	.	.	A	C	A	.	A	C	.	A	C	T	C	A	C	A	C	.	T	G	A	.	A	A	.	T	T	G	.	.	C	C	G	G	T	T
DQ263572.1 Angelica tsinlingensis	.	.	.	.	.	.	G	.	.	.	.	G	C	.	.	A	C	A	.	A	C	.	A	C	T	C	A	C	A	C	.	T	G	A	.	A	A	.	T	T	G	.	.	C	C	G	G	T	T
AB569095.1 Angelica dahurica	.	.	.	.	.	T	G	.	A	.	.	G	C	.	.	A	C	A	.	A	C	.	A	G	T	C	A	C	A	C	.	T	G	A	.	A	A	.	T	T	G	.	.	C	C	G	G	T	T
AJ131292.1 Angelica dahurica	.	.	.	.	.	T	G	.	A	.	.	G	C	.	.	A	C	A	.	A	C	.	A	G	T	C	A	C	A	C	.	T	G	A	.	A	A	.	T	T	G	.	.	C	C	G	G	T	T
EU418374.1 Angelica dahurica voucher SZ 20060820	.	.	.	.	.	T	G	.	A	.	.	G	C	.	.	A	C	A	.	A	C	.	A	G	T	C	A	C	A	C	.	T	G	A	.	A	A	.	T	T	G	.	.	C	C	G	G	T	T
DQ263575.1 Angelica gigas	.	.	.	.	.	.	G	.	A	.	.	-	.	.	.	.	.	.	.	G	.	.	.	.	.	.	.	.	.	A	.	.	.	-	.	A	.	A	.	.	T	.	.	.	G	.	C	.	.
MT735477.1 Angelica gigas voucher Mary Klinger Alan Lievens 279 (MO05079406)	.	.	.	.	.	.	G	.	A	.	.	-	.	.	.	.	.	.	.	G	.	.	.	.	.	.	.	.	.	A	.	.	.	-	.	A	.	A	.	.	T	.	.	.	G	.	C	.	.
MT735478.1 Angelica gigas voucher C.Y. Liao et al. 15073002 (SZ)	.	.	.	.	.	.	G	.	A	.	.	-	.	.	.	.	.	.	.	G	.	.	.	.	.	.	.	.	.	A	.	.	.	-	.	A	.	A	.	.	T	.	.	.	G	.	C	.	.
AB697612.1 Peucedanum japonicum BB	.	.	.	.	.	.	G	.	.	.	.	.	.	.	.	.	.	.	.	A	.	.	.	.	.	.	.	.	.	A	.	.	.	-	.	A	.	A	.	.	T	.	.	.	G	T	C	.	.
MT707553.1 Peucedanum japonicum voucher C.C. Liao 1235 (MO04577980)	.	.	.	.	.	.	G	.	.	.	.	.	.	.	.	.	.	.	.	A	.	.	.	.	.	.	.	.	.	A	.	.	.	-	.	A	.	A	.	.	T	.	.	.	G	T	C	.	.
EU418383.1 Peucedanum praeruptorum voucher SZ ZXM 001	.	.	.	.	.	.	G	.	.	.	.	.	.	.	.	.	.	.	.	A	.	.	.	.	.	.	.	.	.	A	.	.	.	-	.	A	.	A	.	.	T	.	.	.	G	T	C	.	.
KF806580.1 Peucedanum praeruptorum voucher BH2 (KUN)	.	.	.	.	.	.	G	.	.	.	.	.	.	.	.	.	.	.	.	A	.	.	.	.	.	.	.	.	.	A	.	.	.	-	.	A	.	A	.	.	T	.	.	.	G	T	C	.	.
KF806579.1 Peucedanum praeruptorum voucher BH1 (KUN)	.	.	.	.	.	.	G	.	.	.	.	.	.	.	.	.	.	.	.	A	.	.	.	.	.	.	.	.	.	A	.	.	.	-	.	A	.	A	.	.	T	.	.	.	G	T	C	.	.
KF806578.1 Peucedanum praeruptorum voucher B511 (KUN)	.	.	.	.	.	.	G	.	.	.	.	.	.	.	.	.	.	.	.	A	.	.	.	.	.	.	.	.	.	A	.	.	.	-	.	A	.	A	.	.	T	.	.	.	G	T	C	.	.
KF806577.1 Peucedanum praeruptorum voucher B510 (KUN)	.	.	.	.	.	.	G	.	.	.	.	.	.	.	.	.	.	.	.	A	.	.	.	.	.	.	.	.	.	A	.	.	.	-	.	A	.	A	.	.	T	.	.	.	G	T	C	.	.
KT944678.1 Heracleum moellendorffii voucher KIOM200801001227	.	.	.	.	.	T	C	A	.	.	.	-	.	.	.	.	.	.	.	-	.	.	.	.	.	A	.	.	.	.	.	.	.	T	.	A	.	.	.	A	.	.	.	C	G	T	.	.	.
KT944677.1 Heracleum moellendorffii voucher KIOM200801001576	.	.	.	.	.	T	C	A	.	.	.	-	.	.	.	.	.	.	.	-	.	.	.	.	.	A	.	.	.	.	.	.	.	T	.	A	.	.	.	A	.	.	.	C	G	T	.	.	.
KT944676.1 Heracleum moellendorffii voucher KIOM200901002079	.	.	.	.	.	T	C	A	.	.	.	-	.	.	.	.	.	.	.	-	.	.	.	.	.	A	.	.	.	.	.	.	.	T	.	A	.	.	.	A	.	.	.	C	G	T	.	.	.
KT944675.1 Heracleum moellendorffii voucher KIOM201101003889	.	.	.	.	.	T	C	A	.	.	.	-	.	.	.	.	.	.	.	-	.	.	.	.	.	A	.	.	.	.	.	.	.	T	.	A	.	.	.	A	.	.	.	C	G	T	.	.	.
S1(DG1)	G	T	G	A	G	T	C	T	C	C	G	G	C	G	A	C	G	G	A	C	G	T	C	G	T	G	A	C	A	T	T	G	G	T	G	G	T	T	G	T	A	A	A	A	-	T	A	C	C
S2(DG2)	.	.	.	.	.	.	.	.	.	.	.	.	.	.	.	.	.	.	.	.	.	.	.	.	.	.	.	.	.	.	.	.	.	.	.	.	.	.	.	.	.	.	.	.	-	.	.	.	.
S3(DG3)	.	.	.	.	.	.	.	.	.	.	.	.	.	.	.	.	.	.	.	.	.	.	.	.	.	.	.	.	.	.	.	.	.	.	.	.	.	.	.	.	.	.	.	.	-	.	.	.	.
S4(DG4)	.	.	.	.	.	.	.	.	.	.	.	.	.	.	.	.	.	.	.	.	.	.	.	.	.	.	.	.	.	.	.	.	.	.	.	.	.	.	.	.	.	.	.	.	-	.	.	.	.
S6(DG6)	.	.	.	.	.	.	.	.	.	.	.	.	.	.	.	.	.	.	.	.	.	.	.	.	.	.	.	.	.	.	.	.	.	.	.	.	.	.	.	.	.	.	.	.	-	.	.	.	.
S8(MQH2)	A	C	.	.	.	.	.	.	.	.	.	.	.	.	.	.	.	.	.	.	.	.	.	.	C	.	.	.	.	.	C	.	.	.	.	.	.	.	.	.	.	.	.	.	-	G	G	.	.
S9(MQH3)	.	.	.	.	.	.	.	.	.	.	.	.	.	.	.	.	.	.	.	.	.	.	.	.	.	.	.	.	.	.	.	.	.	.	.	.	.	.	.	.	.	.	.	.	-	.	.	.	.
S10(MQH4)	A	C	.	.	.	.	.	.	.	.	.	.	.	.	.	.	.	.	.	.	.	.	.	.	C	.	.	.	.	.	C	.	.	.	.	.	.	.	.	.	.	.	.	.	-	G	G	.	.
S11(DH1)	A	C	.	.	.	.	.	.	.	.	.	.	.	.	.	T	.	.	.	.	.	.	.	.	C	.	.	.	.	.	C	.	.	.	.	.	.	.	.	.	.	.	.	.	A	G	.	.	.
S12(DH2)	A	C	.	.	.	.	.	.	.	.	.	.	.	.	.	T	.	.	.	.	.	.	.	.	C	.	.	.	.	.	C	.	.	.	.	.	.	.	.	.	.	.	.	.	A	G	.	.	.
S13(DH3)	A	C	.	.	.	.	.	.	.	.	.	.	.	.	.	T	.	.	.	.	.	.	.	.	C	.	.	.	.	.	C	.	.	.	.	.	.	.	.	.	.	.	.	.	A	G	.	.	.
S14(DH4)	A	C	.	.	.	.	.	.	.	.	.	.	.	.	.	T	.	.	.	.	.	.	.	.	C	.	.	.	.	.	C	.	.	.	.	.	.	.	.	.	.	.	.	.	A	G	.	.	.
S15(DH5)	A	C	.	.	.	.	.	.	.	.	.	.	.	.	.	T	.	.	.	.	.	.	.	.	C	.	.	.	.	.	C	.	.	.	.	.	.	.	.	.	.	.	.	.	A	G	.	.	.
EU418380.1 Angelica valida voucher SZ 2006070701	A	G	T	C	T	C	.	G	G	.	.	A	T	.	G	A	C	.	T	.	.	C	G	A	C	A	T	.	G	G	.	.	.	.	T	.	.	A	A	A	.	G	.	C	C	C	T	.	T
JX022939.1 Angelica valida voucher HLQA10014-01(KUN)	A	G	T	C	T	C	.	G	G	.	.	A	T	.	G	A	C	.	T	.	.	C	G	A	C	A	T	.	G	G	.	.	.	.	T	.	.	A	A	A	.	G	.	C	C	C	T	.	T
GU395169.1 Angelica valida voucher SZ727244	A	G	T	C	T	C	.	G	G	.	.	A	T	.	G	A	C	.	T	.	.	C	G	A	C	A	T	.	G	G	.	.	.	.	T	.	.	A	A	A	.	G	.	C	C	C	T	.	T
DQ263569.1 Angelica valida voucher NHW 200306	A	G	T	C	T	C	.	G	G	.	.	A	T	.	G	A	C	.	T	.	.	C	G	A	C	A	T	.	G	G	.	.	.	.	T	.	.	A	A	A	.	G	.	C	C	C	T	.	T
PQ490561.1 Angelica decursiva voucher 22RD11-4 (22RD11-4A)	A	C	.	.	.	.	.	.	.	.	.	.	.	.	.	.	.	.	.	T	.	.	.	.	C	.	.	.	.	.	C	.	.	.	.	.	.	.	.	.	G	.	.	.	-	G	.	.	.
PQ490562.1 Angelica decursiva voucher 22RD11-5 (22RD11-5B)	A	C	.	.	.	.	.	.	.	.	.	.	.	.	.	.	.	.	.	T	.	.	.	.	C	.	.	.	.	.	C	.	.	.	.	.	.	.	.	.	G	.	.	.	-	G	.	.	.
PQ490560.1 Angelica decursiva voucher 22RD11-1 (22RD11-1A)	A	C	.	.	.	.	.	.	.	.	.	.	.	.	.	.	.	.	.	T	.	.	.	.	C	.	.	.	.	.	C	.	.	.	.	.	.	.	.	.	G	.	.	.	-	G	.	.	.
PQ490559.1 Angelica decursiva voucher 22RD10-6 (22RD10-6A)	A	C	.	.	.	.	.	.	.	.	.	.	.	.	.	.	.	.	.	T	.	.	.	.	C	.	.	.	.	.	C	.	.	.	.	.	.	.	.	.	G	.	.	.	-	G	.	.	.
PQ490558.1 Angelica decursiva voucher 22RD10-4 (22RD10-4B)	A	C	.	.	.	.	.	.	.	.	.	.	.	.	.	.	.	.	.	T	.	.	.	.	C	.	.	.	.	.	C	.	.	.	.	.	.	.	.	.	G	.	.	.	-	G	.	.	.
HQ686489.1 Heracleum candicans isolate I HEXJ0168	.	C	.	.	.	.	.	.	.	.	.	.	.	T	.	.	.	.	.	.	.	.	.	.	.	.	.	.	.	.	.	.	.	.	.	.	.	.	T	.	.	.	.	.	-	G	.	.	.
HQ686488.1 Heracleum candicans isolate I HEXJ0167	.	C	.	.	.	.	.	.	.	.	.	.	.	T	.	.	.	.	.	.	.	.	.	.	.	.	.	.	.	.	.	.	.	.	.	.	.	.	T	.	.	.	.	.	-	G	.	.	.
HQ686486.1 Heracleum candicans isolate I HEXJ0165	.	C	.	.	.	.	.	.	.	.	.	.	.	T	.	.	.	.	.	.	.	.	.	.	.	.	.	.	.	.	.	.	.	.	.	.	.	.	T	.	.	.	.	.	-	G	.	.	.
HQ686484.1 Heracleum candicans isolate I HEXJ0163	.	C	.	.	.	.	.	.	.	.	.	.	.	T	.	.	.	.	.	.	.	.	.	.	.	.	.	.	.	.	.	.	.	.	.	.	.	.	T	.	.	.	.	.	-	G	.	.	.
HQ686453.1 Heracleum candicans isolate I HEXJ0130	.	C	.	.	.	.	.	.	.	.	.	.	.	T	.	.	.	.	.	.	.	.	.	.	.	.	.	.	.	.	.	.	.	.	.	.	.	.	T	.	.	.	.	.	-	G	.	.	.
JX022920.1 Angelica laxifoliata voucher HLQA10035-01(KUN)	A	C	.	.	.	.	.	.	.	.	.	.	.	.	.	T	.	.	.	.	.	.	.	.	C	.	.	.	.	.	C	.	.	.	.	.	.	.	.	.	.	.	.	.	-	G	.	.	.
JX022919.1 Angelica laxifoliata voucher HLQA10032-01(KUN)	A	C	.	.	.	.	.	.	.	.	.	.	.	.	.	T	.	.	.	.	.	.	.	.	C	.	.	.	.	.	C	.	.	.	.	.	.	.	.	.	.	.	.	.	-	G	.	.	.
JX022918.1 Angelica laxifoliata voucher HLQA10031-01(KUN) 18S ribosomal RNA	A	C	.	.	.	.	.	.	.	.	.	.	.	.	.	T	.	.	.	.	.	.	.	.	C	.	.	.	.	.	C	.	.	.	.	.	.	.	.	.	.	.	.	.	-	G	.	.	.
KF725038.1 Peucedanum terebinthaceum voucher GB0008MT05	A	C	.	.	.	.	.	.	.	.	.	.	.	.	.	.	.	.	.	.	.	.	.	.	C	.	.	.	.	.	C	.	.	.	.	.	.	.	.	.	.	.	.	.	-	G	.	.	.
KF725037.1 Peucedanum terebinthaceum voucher GB0008MT04	A	C	.	.	.	.	.	.	.	.	.	.	.	.	.	.	.	.	.	.	.	.	.	.	C	.	.	.	.	.	C	.	.	.	.	.	.	.	.	.	.	.	.	.	-	G	.	.	.
KF725036.1 Peucedanum terebinthaceum voucher GB0008MT03	A	C	.	.	.	.	.	.	.	.	.	.	.	.	.	.	.	.	.	.	.	.	.	.	C	.	.	.	.	.	C	.	.	.	.	.	.	.	.	.	.	.	.	.	-	G	.	.	.
KF725035.1 Peucedanum terebinthaceum voucher GB0008MT02	A	C	.	.	.	.	.	.	.	.	.	.	.	.	.	.	.	.	.	.	.	.	.	.	C	.	.	.	.	.	C	.	.	.	.	.	.	.	.	.	.	.	.	.	-	G	.	.	.
KF725034.1 Peucedanum terebinthaceum voucher GB0008MT01	A	C	.	.	.	.	.	.	.	.	.	.	.	.	.	.	.	.	.	.	.	.	.	.	C	.	.	.	.	.	C	.	.	.	.	.	.	.	.	.	.	.	.	.	-	G	.	.	.
MG220062.1 Angelica atropurpurea voucher 56535HIM	A	.	.	.	.	.	.	.	.	.	.	.	.	.	.	T	.	.	.	.	.	.	.	.	C	.	.	.	.	.	C	.	.	.	.	.	.	.	.	.	.	.	.	.	-	G	.	.	.
MG219916.1 Angelica atropurpurea voucher 74280HIM	A	.	.	.	.	.	.	.	.	.	.	.	.	.	.	T	.	.	.	.	.	.	.	.	C	.	.	.	.	.	C	.	.	.	.	.	.	.	.	.	.	.	.	.	-	G	.	.	.
MG217985.1 Angelica atropurpurea voucher 28449HIM	A	.	.	.	.	.	.	.	.	.	.	R	.	.	.	.	.	.	.	.	.	.	.	.	C	.	.	.	.	.	C	.	.	.	.	.	.	.	.	.	.	.	.	.	-	G	.	.	.
MT735422.1 Angelica atropurpurea voucher L.R. Phillippe 18763 (ILLS00038567)	A	.	.	.	.	.	.	.	.	.	.	A	.	.	.	.	.	.	.	.	.	.	.	.	C	.	.	.	.	.	C	.	.	.	.	.	.	.	.	.	.	.	.	.	-	G	.	.	.
MT735421.1 Angelica atropurpurea voucher L.R. Phillippe et al. 40690 (ILLS00038560)	A	.	.	.	.	.	.	.	.	.	.	A	.	.	.	.	.	.	.	.	.	.	.	.	C	.	.	.	.	.	C	.	.	.	.	.	.	.	.	.	.	.	.	.	-	G	.	.	.
HQ686346.1 Heracleum hemsleyanum isolate I HEXJ0022	A	.	.	.	.	.	.	.	.	T	.	.	.	T	.	T	.	.	.	.	.	.	.	.	.	.	.	.	.	.	.	.	.	.	.	.	.	.	.	.	.	.	.	.	-	G	.	.	.
HQ686363.1 Heracleum hemsleyanum isolate I HEXJ0039	.	.	.	.	.	.	.	.	.	T	.	A	.	T	.	T	.	.	.	.	.	.	.	.	.	.	.	.	.	.	.	.	.	.	.	.	.	.	.	.	.	.	.	.	-	G	.	.	.
HQ686427.1 Heracleum hemsleyanum isolate I HEXJ0104	A	.	.	.	.	.	.	.	.	T	.	.	.	T	.	T	.	.	.	.	.	.	.	.	.	.	.	.	.	.	.	.	.	.	.	.	.	.	.	.	.	.	.	.	-	G	.	.	.
HQ686441.1 Heracleum hemsleyanum isolate I HEXJ0118	.	.	.	.	.	.	.	.	.	T	.	A	.	T	.	T	.	.	.	.	.	.	.	.	.	.	.	.	.	.	.	.	.	.	.	.	.	.	.	.	.	.	.	.	-	G	.	.	.
EU418378.1 Angelica nitida voucher SZ 2006080501	A	.	.	.	.	.	.	.	.	.	.	.	.	.	.	T	.	.	.	.	.	.	.	.	C	.	.	.	.	.	C	.	.	.	.	.	.	.	.	.	.	.	.	.	-	G	.	.	.
JN704863.1 Angelica nitida isolate Hexj1127	A	.	.	.	.	.	.	.	.	.	.	.	.	.	.	T	.	.	.	.	.	.	.	.	C	.	.	.	.	.	C	.	.	.	.	.	.	.	.	.	.	.	.	.	-	G	.	.	.
JN704862.1 Angelica nitida isolate Hexj1126	A	.	.	.	.	.	.	.	.	.	.	.	.	.	.	T	.	.	.	.	.	.	.	.	C	.	.	.	.	.	C	.	.	.	.	.	.	.	.	.	.	.	.	.	-	G	.	.	.
JN704861.1 Angelica nitida isolate Hexj1125	A	.	.	.	.	.	.	.	.	.	.	.	.	.	.	T	.	.	.	.	.	.	.	.	C	.	.	.	.	.	C	.	.	.	.	.	.	.	.	.	.	.	.	.	-	G	.	.	.
JN704860.1 Angelica nitida isolate Hexj1124	A	.	.	.	.	.	.	.	.	.	.	.	.	.	.	T	.	.	.	.	.	.	.	.	C	.	.	.	.	.	C	.	.	.	.	.	.	.	.	.	.	.	.	.	-	G	.	.	.
AB697602.1 Angelica acutiloba OC-2	A	C	.	.	.	.	.	.	.	.	.	.	.	.	.	.	.	.	.	.	.	.	.	.	C	.	.	.	.	.	C	.	.	.	.	.	.	.	.	.	.	.	.	.	-	G	.	.	.
AB697601.1 Angelica acutiloba OC-1	A	C	.	.	.	.	.	.	.	.	.	.	.	.	.	.	.	.	.	.	.	.	.	.	C	.	.	.	.	.	C	.	.	.	.	.	.	.	.	.	.	.	.	.	-	G	.	.	.
AB697600.1 Angelica acutiloba OT-2	A	C	.	.	.	.	.	.	.	.	.	.	.	.	.	.	.	.	.	.	.	.	.	.	C	.	.	.	.	.	C	.	.	.	.	.	.	.	.	.	.	.	.	.	-	G	.	.	.
AB697599.1 Angelica acutiloba OT-1	A	C	.	.	.	.	.	.	.	.	.	.	.	.	.	.	.	.	.	.	.	.	.	.	C	.	.	.	.	.	C	.	.	.	.	.	.	.	.	.	.	.	.	.	-	G	.	.	.
AB697598.1 Angelica acutiloba YM	A	C	.	.	.	.	.	.	.	.	.	.	.	.	.	.	.	.	.	.	.	.	.	.	C	.	.	.	.	.	C	.	.	.	.	.	.	.	.	.	.	.	.	.	-	G	.	.	.
DQ263580.1 Angelica gigas voucher NHW 200407	A	C	.	.	.	.	.	.	.	.	.	.	.	.	.	.	.	.	.	.	.	.	.	.	C	.	.	.	.	.	C	.	.	.	.	.	.	.	.	.	G	.	.	.	-	G	.	.	.
JX022938.1 Angelica tsinlingensis voucher HLQA10041-01(KUN)	A	G	T	C	T	C	.	G	G	.	.	A	.	.	G	A	T	.	T	.	.	C	G	A	C	A	T	.	G	G	.	.	.	.	T	.	.	A	A	A	.	G	.	C	C	C	T	.	T
GU395168.1 Angelica tsinlingensis voucher SZ714752	A	G	T	C	T	C	.	G	G	.	.	A	.	.	G	A	T	.	T	.	.	C	G	A	C	A	T	.	G	G	.	.	.	.	T	.	.	A	A	A	.	G	.	C	C	C	T	.	T
DQ263577.1 Angelica tsinlingensis voucher NHW 200319	A	G	T	C	T	C	.	G	G	.	.	A	.	.	G	A	C	.	T	.	.	C	G	A	C	A	T	.	G	G	.	.	.	.	T	.	.	A	A	A	.	G	.	C	C	C	T	.	T
DQ263572.1 Angelica tsinlingensis	A	G	T	C	T	C	.	G	G	.	.	A	.	.	G	A	C	.	T	.	.	C	G	A	C	A	T	.	G	G	.	.	.	.	T	.	.	A	A	A	.	G	.	C	C	C	T	.	T
AB569095.1 Angelica dahurica	A	G	T	C	T	C	.	G	G	.	.	A	T	.	G	A	C	.	T	.	.	C	G	A	C	A	T	.	G	G	.	.	.	.	T	.	.	A	A	A	.	G	.	C	C	C	T	.	T
AJ131292.1 Angelica dahurica	A	G	T	C	T	C	.	G	G	.	.	A	T	.	G	A	C	.	T	.	.	C	G	A	C	A	T	.	G	G	.	.	.	.	T	.	.	A	A	A	.	G	.	C	C	C	T	.	T
EU418374.1 Angelica dahurica voucher SZ 20060820	A	G	T	C	T	C	.	G	G	.	.	A	T	.	G	A	C	.	T	.	.	C	G	A	C	A	T	.	G	G	.	.	.	.	T	.	.	A	A	A	.	G	.	C	C	C	T	.	T
DQ263575.1 Angelica gigas	A	C	.	.	.	.	.	.	.	.	.	.	.	.	.	.	.	.	.	.	.	.	.	.	C	.	.	.	.	.	C	.	.	.	.	.	.	.	.	.	G	.	.	.	-	G	.	.	.
MT735477.1 Angelica gigas voucher Mary Klinger Alan Lievens 279 (MO05079406)	A	C	.	.	.	.	.	.	.	.	.	.	.	.	.	.	.	.	.	.	.	.	.	.	C	.	.	.	.	.	C	.	.	.	.	.	.	.	.	.	G	.	.	.	-	G	.	.	.
MT735478.1 Angelica gigas voucher C.Y. Liao et al. 15073002 (SZ)	A	C	.	.	.	.	.	.	.	.	.	.	.	.	.	.	.	.	.	.	.	.	.	.	C	.	.	.	.	.	C	.	.	.	.	.	.	.	.	.	G	.	.	.	-	G	.	.	.
AB697612.1 Peucedanum japonicum BB	A	C	.	.	.	.	.	.	.	.	.	.	.	.	.	.	.	.	.	T	.	.	.	.	C	.	.	.	.	.	C	.	.	.	.	.	.	.	.	.	.	.	.	.	-	G	.	.	.
MT707553.1 Peucedanum japonicum voucher C.C. Liao 1235 (MO04577980)	A	C	.	.	.	.	.	.	.	.	.	.	.	.	.	.	.	.	.	T	.	.	.	.	C	.	.	.	.	.	C	.	.	.	.	.	.	.	.	.	.	.	.	.	-	G	.	.	.
EU418383.1 Peucedanum praeruptorum voucher SZ ZXM 001	A	.	.	.	.	.	.	.	.	.	.	.	.	.	.	.	.	.	.	.	.	.	.	.	C	.	.	.	.	.	C	.	.	.	.	.	.	.	.	.	.	.	.	.	-	G	.	.	.
KF806580.1 Peucedanum praeruptorum voucher BH2 (KUN)	A	.	.	.	.	.	.	.	.	.	.	.	.	.	.	.	.	.	.	.	.	.	.	.	C	.	.	.	.	.	C	.	.	.	.	.	.	.	.	.	.	.	.	.	-	G	.	.	.
KF806579.1 Peucedanum praeruptorum voucher BH1 (KUN)	A	.	.	.	.	.	.	.	.	.	.	.	.	.	.	.	.	.	.	.	.	.	.	.	C	.	.	.	.	.	C	.	.	.	.	.	.	.	.	.	.	.	.	.	-	G	.	.	.
KF806578.1 Peucedanum praeruptorum voucher B511 (KUN)	A	.	.	.	.	.	.	.	.	.	.	.	.	.	.	.	.	.	.	.	.	.	.	.	C	.	.	.	.	.	C	.	.	.	.	.	.	.	.	.	.	.	.	.	-	G	.	.	.
KF806577.1 Peucedanum praeruptorum voucher B510 (KUN)	A	.	.	.	.	.	.	.	.	.	.	.	.	.	.	.	.	R	.	.	.	.	.	.	C	.	.	.	.	.	C	.	.	.	.	.	.	.	.	.	.	.	.	.	-	G	.	.	.
KT944678.1 Heracleum moellendorffii voucher KIOM200801001227	.	.	.	.	.	.	.	.	.	T	.	.	.	T	.	T	.	.	.	.	.	.	.	.	.	.	.	.	.	.	.	.	.	.	.	.	.	.	.	.	.	.	.	.	-	G	.	.	.
KT944677.1 Heracleum moellendorffii voucher KIOM200801001576	.	.	.	.	.	.	.	.	.	T	.	.	.	T	.	T	.	.	.	.	.	.	.	.	.	.	.	.	.	.	.	.	.	.	.	.	.	.	.	.	.	.	.	.	-	G	.	.	.
KT944676.1 Heracleum moellendorffii voucher KIOM200901002079	.	.	.	.	.	.	.	.	.	T	.	.	.	T	.	T	.	.	.	.	.	.	.	.	.	.	.	.	.	.	.	.	.	.	.	.	.	.	.	.	.	.	.	.	-	G	.	.	.
KT944675.1 Heracleum moellendorffii voucher KIOM201101003889	.	.	.	.	.	.	.	.	.	T	.	.	.	T	.	T	.	.	.	.	.	.	.	.	.	.	.	.	.	.	.	.	.	.	.	.	.	.	.	.	.	.	.	.	-	G	.	.	.
S1(DG1)	T	T	A	G	G	C	G	G	C	A	C	A	C	A	C	T	T	T	G	T	G	C	A	C	T	T	C	G	A	A	T	G
S2(DG2)	.	.	.	.	.	.	.	.	.	.	.	.	.	.	.	.	.	.	.	.	.	.	.	.	.	.	.	.	.	.	.	.
S3(DG3)	.	.	.	.	.	.	.	.	.	.	.	.	.	.	.	.	.	.	.	.	.	.	.	.	.	.	.	.	.	.	.	.
S4(DG4)	.	.	.	.	.	.	.	.	.	.	.	.	.	.	.	.	.	.	.	.	.	.	.	.	.	.	.	.	.	.	.	.
S6(DG6)	.	.	.	.	.	.	.	.	.	.	.	.	.	.	.	.	.	.	.	.	.	.	.	.	.	.	.	.	.	.	.	.
S8(MQH2)	.	.	C	.	.	.	A	.	.	.	.	.	.	.	.	.	C	.	.	.	.	.	G	.	.	.	.	.	.	C	.	.
S9(MQH3)	.	.	.	.	.	.	.	.	.	.	.	.	.	.	.	.	.	.	.	.	.	.	.	.	.	.	.	.	.	.	.	.
S10(MQH4)	.	.	C	.	.	.	A	.	.	.	.	.	.	.	.	.	C	.	.	.	.	.	G	.	.	.	.	.	.	C	.	.
S11(DH1)	.	.	.	.	.	T	A	.	.	.	.	.	T	.	.	.	C	.	.	.	.	.	G	.	.	.	.	.	.	C	.	.
S12(DH2)	.	.	.	.	.	T	A	.	.	.	.	.	T	.	.	.	C	.	.	.	.	.	G	.	.	.	.	.	.	C	.	.
S13(DH3)	.	.	.	.	.	T	A	.	.	.	.	.	T	.	.	.	C	.	.	.	.	.	G	.	.	.	.	.	.	C	.	.
S14(DH4)	.	.	.	.	.	T	A	.	.	.	.	.	T	.	.	.	C	.	.	.	.	.	G	.	.	.	.	.	.	C	.	.
S15(DH5)	.	.	.	.	.	T	A	.	.	.	.	.	T	.	.	.	C	.	.	.	.	.	G	.	.	.	.	.	.	C	.	.
EU418380.1 Angelica valida voucher SZ 2006070701	C	A	G	C	A	.	A	T	A	C	T	C	T	G	T	G	C	G	C	.	T	.	G	A	-	-	-	-	-	-	-	-
JX022939.1 Angelica valida voucher HLQA10014-01(KUN)	C	A	G	C	A	.	A	T	A	C	T	C	T	G	T	G	C	G	C	.	T	.	G	A	C	.	G	-	-	-	-	-
GU395169.1 Angelica valida voucher SZ727244	C	A	G	C	A	.	A	T	A	C	T	C	T	G	T	G	C	G	C	.	T	.	G	A	-	-	-	-	-	-	-	-
DQ263569.1 Angelica valida voucher NHW 200306	C	A	G	C	A	.	A	T	A	C	T	C	T	G	T	G	C	G	C	.	T	.	G	A	-	-	-	-	-	-	-	-
PQ490561.1 Angelica decursiva voucher 22RD11-4 (22RD11-4A)	A	.	.	.	.	.	A	.	.	.	.	.	.	.	.	.	C	.	.	.	.	.	G	.	.	.	.	.	.	C	.	.
PQ490562.1 Angelica decursiva voucher 22RD11-5 (22RD11-5B)	A	.	.	.	.	.	A	.	.	.	.	.	.	.	.	.	C	.	.	.	.	.	G	.	.	.	.	.	.	C	.	.
PQ490560.1 Angelica decursiva voucher 22RD11-1 (22RD11-1A)	A	.	.	.	.	.	A	.	.	.	.	.	.	.	.	.	C	.	.	.	.	.	G	.	.	.	.	.	.	C	.	.
PQ490559.1 Angelica decursiva voucher 22RD10-6 (22RD10-6A)	A	.	.	.	.	.	A	.	.	.	.	.	.	.	.	.	C	.	.	.	.	.	G	.	.	.	.	.	.	C	.	.
PQ490558.1 Angelica decursiva voucher 22RD10-4 (22RD10-4B)	A	.	.	.	.	.	A	.	.	.	.	.	.	.	.	.	C	.	.	.	.	.	G	.	.	.	.	.	.	C	.	.
HQ686489.1 Heracleum candicans isolate I HEXJ0168	.	.	.	.	.	.	.	.	.	.	.	.	.	.	.	.	G	.	.	.	.	.	G	.	.	.	T	.	.	-	-	-
HQ686488.1 Heracleum candicans isolate I HEXJ0167	.	.	.	.	.	.	.	.	.	.	.	.	.	.	.	.	G	.	.	.	.	.	G	.	.	.	T	.	.	-	-	-
HQ686486.1 Heracleum candicans isolate I HEXJ0165	.	.	.	.	.	.	.	.	.	.	.	.	.	.	.	.	G	.	.	.	.	.	G	.	.	.	T	.	.	-	-	-
HQ686484.1 Heracleum candicans isolate I HEXJ0163	.	.	.	.	.	.	.	.	.	.	.	.	.	.	.	.	G	.	.	.	.	.	G	.	.	.	T	.	.	-	-	-
HQ686453.1 Heracleum candicans isolate I HEXJ0130	.	.	.	.	.	.	.	.	.	.	.	.	.	.	.	.	G	.	.	.	.	.	G	.	.	.	T	.	.	-	-	-
JX022920.1 Angelica laxifoliata voucher HLQA10035-01(KUN)	.	.	.	.	.	.	A	.	.	.	.	.	T	.	.	.	C	.	.	.	.	.	G	.	.	.	.	.	.	C	.	.
JX022919.1 Angelica laxifoliata voucher HLQA10032-01(KUN)	.	.	.	.	.	.	A	.	.	.	.	.	T	.	.	.	C	.	.	.	.	.	G	.	.	.	.	.	.	T	.	.
JX022918.1 Angelica laxifoliata voucher HLQA10031-01(KUN) 18S ribosomal RNA	.	.	.	.	.	.	A	.	.	.	.	.	T	.	.	.	C	.	.	.	.	.	G	.	.	.	.	.	.	T	.	.
KF725038.1 Peucedanum terebinthaceum voucher GB0008MT05	.	.	.	.	.	.	A	.	.	.	.	.	.	.	.	.	A	.	.	.	.	.	G	.	.	.	.	.	.	C	.	.
KF725037.1 Peucedanum terebinthaceum voucher GB0008MT04	.	.	.	.	.	.	A	.	.	.	.	.	.	.	.	.	A	.	.	.	.	.	G	.	.	.	.	.	.	C	.	.
KF725036.1 Peucedanum terebinthaceum voucher GB0008MT03	.	.	.	.	.	.	A	.	.	.	.	.	.	.	.	.	A	.	.	.	.	.	G	.	.	.	.	.	.	C	.	.
KF725035.1 Peucedanum terebinthaceum voucher GB0008MT02	.	.	.	.	.	.	A	.	.	.	.	.	.	.	.	.	A	.	.	.	.	.	G	.	.	.	.	.	.	C	.	.
KF725034.1 Peucedanum terebinthaceum voucher GB0008MT01	.	.	.	.	.	.	A	.	.	.	.	.	.	.	.	.	A	.	.	.	.	.	G	.	.	.	.	.	.	C	.	.
MG220062.1 Angelica atropurpurea voucher 56535HIM	.	.	.	.	.	.	A	.	.	.	.	.	.	.	.	.	C	.	.	.	.	.	G	.	.	.	.	.	.	C	.	.
MG219916.1 Angelica atropurpurea voucher 74280HIM	.	.	.	.	.	.	A	.	.	.	.	.	.	.	.	.	C	.	.	.	.	.	G	.	.	.	.	.	.	C	.	.
MG217985.1 Angelica atropurpurea voucher 28449HIM	.	.	.	.	.	.	A	.	.	.	.	.	.	.	.	.	C	.	.	.	.	.	G	.	.	.	.	.	.	C	.	.
MT735422.1 Angelica atropurpurea voucher L.R. Phillippe 18763 (ILLS00038567)	.	.	.	.	.	.	A	.	.	.	.	.	.	.	.	.	C	.	.	.	.	.	G	.	.	.	.	.	.	-	-	-
MT735421.1 Angelica atropurpurea voucher L.R. Phillippe et al. 40690 (ILLS00038560)	.	.	.	.	.	.	A	.	.	.	.	.	.	.	.	.	C	.	.	.	.	.	G	.	.	.	.	.	.	-	-	-
HQ686346.1 Heracleum hemsleyanum isolate I HEXJ0022	.	.	.	.	.	.	.	.	.	.	.	.	.	.	T	.	G	.	.	.	.	.	G	.	.	.	.	.	.	-	-	-
HQ686363.1 Heracleum hemsleyanum isolate I HEXJ0039	.	.	.	.	.	.	.	.	.	.	.	.	.	.	T	.	G	.	.	.	.	.	G	.	.	.	.	.	.	-	-	-
HQ686427.1 Heracleum hemsleyanum isolate I HEXJ0104	.	.	.	.	.	.	.	.	.	.	.	.	.	.	T	.	G	.	.	.	.	.	G	.	.	.	.	.	.	-	-	-
HQ686441.1 Heracleum hemsleyanum isolate I HEXJ0118	.	.	.	.	.	.	.	.	.	.	.	.	.	.	T	.	G	.	.	.	.	.	G	.	.	.	.	.	.	-	-	-
EU418378.1 Angelica nitida voucher SZ 2006080501	.	.	.	.	.	.	A	.	.	.	.	.	T	.	.	.	C	.	.	.	.	.	G	.	.	.	.	.	.	-	-	-
JN704863.1 Angelica nitida isolate Hexj1127	.	.	.	.	.	.	A	.	.	.	.	.	T	.	.	.	C	.	.	.	.	.	G	.	.	.	.	.	.	-	-	-
JN704862.1 Angelica nitida isolate Hexj1126	.	.	.	.	.	.	A	.	.	.	.	.	T	.	.	.	C	.	.	.	.	.	G	.	.	.	.	.	.	-	-	-
JN704861.1 Angelica nitida isolate Hexj1125	.	.	.	.	.	.	A	.	.	.	.	.	T	.	.	.	C	.	.	.	.	.	G	.	.	.	.	.	.	-	-	-
JN704860.1 Angelica nitida isolate Hexj1124	.	.	.	.	.	.	A	.	.	.	.	.	T	.	.	.	C	.	.	.	.	.	G	.	.	.	.	.	.	-	-	-
AB697602.1 Angelica acutiloba OC-2	.	.	.	.	.	.	A	.	.	.	.	.	.	.	.	.	C	.	.	.	.	.	G	.	.	.	.	.	.	C	.	.
AB697601.1 Angelica acutiloba OC-1	.	.	.	.	.	.	A	.	.	.	.	.	.	.	.	.	C	.	.	.	.	.	G	.	.	.	.	.	.	C	.	.
AB697600.1 Angelica acutiloba OT-2	.	.	.	.	.	.	A	.	.	.	.	.	.	.	.	.	C	.	.	.	.	.	G	.	.	.	.	.	.	C	.	.
AB697599.1 Angelica acutiloba OT-1	.	.	.	.	.	.	A	.	.	.	.	.	.	.	.	.	C	.	.	.	.	.	G	.	.	.	.	.	.	C	.	.
AB697598.1 Angelica acutiloba YM	.	.	.	.	.	.	A	.	.	.	.	.	.	.	.	.	C	.	.	.	.	.	G	.	.	.	.	.	.	C	.	.
DQ263580.1 Angelica gigas voucher NHW 200407	.	.	.	.	.	.	A	.	.	.	.	.	.	.	.	.	C	.	.	.	.	.	G	.	.	.	.	.	.	-	-	-
JX022938.1 Angelica tsinlingensis voucher HLQA10041-01(KUN)	C	A	G	C	A	.	A	C	A	C	T	C	T	G	T	G	C	G	C	.	T	T	G	A	C	.	G	-	-	-	-	-
GU395168.1 Angelica tsinlingensis voucher SZ714752	C	A	G	C	A	.	A	C	A	C	T	C	T	G	T	G	C	G	C	.	T	T	G	A	-	-	-	-	-	-	-	-
DQ263577.1 Angelica tsinlingensis voucher NHW 200319	C	A	G	C	A	.	A	C	A	C	T	C	T	G	T	G	C	G	C	.	T	.	G	A	-	-	-	-	-	-	-	-
DQ263572.1 Angelica tsinlingensis	C	A	G	C	A	.	A	C	A	C	T	C	T	G	T	G	C	G	C	.	T	.	G	A	-	-	-	-	-	-	-	-
AB569095.1 Angelica dahurica	C	A	G	C	A	.	.	T	A	C	T	C	T	G	T	G	C	G	C	.	T	.	G	A	C	.	G	-	-	-	-	-
AJ131292.1 Angelica dahurica	C	A	G	C	A	.	.	T	A	C	T	C	T	G	T	G	C	G	C	.	T	.	G	A	C	.	G	-	-	-	-	-
EU418374.1 Angelica dahurica voucher SZ 20060820	C	A	G	C	A	.	.	T	A	C	T	C	T	G	T	G	C	G	C	.	T	.	G	A	-	-	-	-	-	-	-	-
DQ263575.1 Angelica gigas	.	.	.	.	.	.	A	.	.	.	.	.	.	.	.	.	C	.	.	.	.	.	G	.	.	.	.	.	.	-	-	-
MT735477.1 Angelica gigas voucher Mary Klinger Alan Lievens 279 (MO05079406)	.	.	.	.	.	.	A	.	.	.	.	.	.	.	.	.	C	.	.	.	.	.	G	.	.	.	.	.	.	-	-	-
MT735478.1 Angelica gigas voucher C.Y. Liao et al. 15073002 (SZ)	.	.	.	.	.	.	A	.	.	.	.	.	.	.	.	.	C	.	.	.	.	.	G	.	.	.	.	.	.	-	-	-
AB697612.1 Peucedanum japonicum BB	.	.	.	.	.	.	A	.	.	.	.	.	.	.	.	.	C	.	.	.	.	.	G	.	.	.	.	.	.	T	.	.
MT707553.1 Peucedanum japonicum voucher C.C. Liao 1235 (MO04577980)	.	.	.	.	.	.	A	.	.	.	.	.	.	.	.	.	C	.	.	.	.	.	G	.	.	.	.	.	.	-	-	-
EU418383.1 Peucedanum praeruptorum voucher SZ ZXM 001	.	.	.	.	.	.	A	.	.	.	.	.	.	.	.	.	C	.	.	.	.	.	G	.	.	.	.	.	.	-	-	-
KF806580.1 Peucedanum praeruptorum voucher BH2 (KUN)	.	.	.	.	.	.	A	.	.	.	.	.	.	.	.	.	C	.	.	.	.	.	G	.	.	.	.	.	.	-	-	-
KF806579.1 Peucedanum praeruptorum voucher BH1 (KUN)	.	.	.	.	.	.	A	.	.	.	.	.	.	.	.	.	C	.	.	.	.	.	G	.	.	.	.	.	.	-	-	-
KF806578.1 Peucedanum praeruptorum voucher B511 (KUN)	.	.	.	.	.	.	A	.	.	.	.	.	.	.	.	.	C	.	.	.	.	.	G	.	.	.	.	.	.	-	-	-
KF806577.1 Peucedanum praeruptorum voucher B510 (KUN)	.	.	.	.	.	.	A	.	.	.	.	.	.	.	.	.	C	.	.	.	.	.	G	.	.	.	.	.	.	-	-	-
KT944678.1 Heracleum moellendorffii voucher KIOM200801001227	.	.	.	.	.	.	.	.	.	.	.	.	.	.	T	.	G	.	.	.	.	.	G	.	.	.	.	.	.	C	.	.
KT944677.1 Heracleum moellendorffii voucher KIOM200801001576	.	.	.	.	.	.	.	.	.	.	.	.	.	.	T	.	G	.	.	.	.	.	G	.	.	.	.	.	.	C	.	.
KT944676.1 Heracleum moellendorffii voucher KIOM200901002079	.	.	.	.	.	.	.	.	.	.	.	.	.	.	T	.	G	.	.	.	.	.	G	.	.	.	.	.	.	C	.	.
KT944675.1 Heracleum moellendorffii voucher KIOM201101003889	.	.	.	.	.	.	.	.	.	.	.	.	.	.	T	.	G	.	.	.	.	.	G	.	.	.	.	.	.	C	.	.
[truncated: 51 more columns]

## Sheet: Info
Title	Phylogenetic Analysis
Format
DataType	Nucleotide
76
Number Sites	232
Identical	.
Missing	?
Indel	-
