# Supplementary material for: DNA Barcoding Identification of Angelicae Sinensis Radix and Its Adulterants Based on Internal Transcribed Spacer 2 Region and Secondary Structure Prediction
Source: Genes (Basel). 2025 Nov 5;16(11):1333. doi: 10.3390/genes16111333 (PMC12652221; doi:10.3390/genes16111333)
Supplement: Supplementary file 1 [file genes-16-01333-s001.zip › Table S4.xls]

## Sheet: MatrixOutput
	S1(DG1)	S2(DG2)	S3(DG3)	S4(DG4)	S6(DG6)	S8(MQH2)	S9(MQH3)	S10(MQH4)	S11(DH1)	S12(DH2)	S13(DH3)	S14(DH4)	S15(DH5)	EU418380.1_Angelica_valida_voucher_SZ_2006070701	JX022939.1_Angelica_valida_voucher_HLQA10014-01(KUN)	GU395169.1_Angelica_valida_voucher_SZ727244	DQ263569.1_Angelica_valida_voucher_NHW_200306	PQ490561.1_Angelica_decursiva_voucher_22RD11-4_(22RD11-4A)	PQ490562.1_Angelica_decursiva_voucher_22RD11-5_(22RD11-5B)	PQ490560.1_Angelica_decursiva_voucher_22RD11-1_(22RD11-1A)	PQ490559.1_Angelica_decursiva_voucher_22RD10-6_(22RD10-6A)	PQ490558.1_Angelica_decursiva_voucher_22RD10-4_(22RD10-4B)	HQ686489.1_Heracleum_candicans_isolate_I_HEXJ0168	HQ686488.1_Heracleum_candicans_isolate_I_HEXJ0167	HQ686486.1_Heracleum_candicans_isolate_I_HEXJ0165	HQ686484.1_Heracleum_candicans_isolate_I_HEXJ0163	HQ686453.1_Heracleum_candicans_isolate_I_HEXJ0130	JX022920.1_Angelica_laxifoliata_voucher_HLQA10035-01(KUN)	JX022919.1_Angelica_laxifoliata_voucher_HLQA10032-01(KUN)	JX022918.1_Angelica_laxifoliata_voucher_HLQA10031-01(KUN)_18S_ribosomal_RNA	KF725038.1_Peucedanum_terebinthaceum_voucher_GB0008MT05	KF725037.1_Peucedanum_terebinthaceum_voucher_GB0008MT04	KF725036.1_Peucedanum_terebinthaceum_voucher_GB0008MT03	KF725035.1_Peucedanum_terebinthaceum_voucher_GB0008MT02	KF725034.1_Peucedanum_terebinthaceum_voucher_GB0008MT01	MG220062.1_Angelica_atropurpurea_voucher_56535HIM	MG219916.1_Angelica_atropurpurea_voucher_74280HIM	MG217985.1_Angelica_atropurpurea_voucher_28449HIM	MT735422.1_Angelica_atropurpurea_voucher_L.R._Phillippe_18763_(ILLS00038567)	MT735421.1_Angelica_atropurpurea_voucher_L.R._Phillippe_et_al._40690_(ILLS00038560)	HQ686346.1_Heracleum_hemsleyanum_isolate_I_HEXJ0022	HQ686363.1_Heracleum_hemsleyanum_isolate_I_HEXJ0039	HQ686427.1_Heracleum_hemsleyanum_isolate_I_HEXJ0104	HQ686441.1_Heracleum_hemsleyanum_isolate_I_HEXJ0118	EU418378.1_Angelica_nitida_voucher_SZ_2006080501	JN704863.1_Angelica_nitida_isolate_Hexj1127	JN704862.1_Angelica_nitida_isolate_Hexj1126	JN704861.1_Angelica_nitida_isolate_Hexj1125	JN704860.1_Angelica_nitida_isolate_Hexj1124
S1(DG1)
S2(DG2)	0
S3(DG3)	0	0
S4(DG4)	0	0	0
S6(DG6)	0	0	0	0
S8(MQH2)	0.141475	0.141475	0.141475	0.141475	0.141475
S9(MQH3)	0	0	0	0	0	0.141475
S10(MQH4)	0.141475	0.141475	0.141475	0.141475	0.141475	0	0.141475
S11(DH1)	0.13645	0.13645	0.13645	0.13645	0.13645	0.0472363	0.13645	0.0472363
S12(DH2)	0.13645	0.13645	0.13645	0.13645	0.13645	0.0472363	0.13645	0.0472363	0
S13(DH3)	0.13645	0.13645	0.13645	0.13645	0.13645	0.0472363	0.13645	0.0472363	0	0
S14(DH4)	0.13645	0.13645	0.13645	0.13645	0.13645	0.0472363	0.13645	0.0472363	0	0	0
S15(DH5)	0.13645	0.13645	0.13645	0.13645	0.13645	0.0472363	0.13645	0.0472363	0	0	0	0
EU418380.1_Angelica_valida_voucher_SZ_2006070701	0.130403	0.130403	0.130403	0.130403	0.130403	0.0471602	0.130403	0.0471602	0.00919026	0.00919026	0.00919026	0.00919026	0.00919026
JX022939.1_Angelica_valida_voucher_HLQA10014-01(KUN)	0.130111	0.130111	0.130111	0.130111	0.130111	0.0472363	0.130111	0.0472363	0.0138253	0.0138253	0.0138253	0.0138253	0.0138253	0.00458193
GU395169.1_Angelica_valida_voucher_SZ727244	0.130111	0.130111	0.130111	0.130111	0.130111	0.0472363	0.130111	0.0472363	0.0138253	0.0138253	0.0138253	0.0138253	0.0138253	0.00458193	0
DQ263569.1_Angelica_valida_voucher_NHW_200306	0.130111	0.130111	0.130111	0.130111	0.130111	0.0472363	0.130111	0.0472363	0.0138253	0.0138253	0.0138253	0.0138253	0.0138253	0.00458193	0	0
PQ490561.1_Angelica_decursiva_voucher_22RD11-4_(22RD11-4A)	0.164557	0.164557	0.164557	0.164557	0.164557	0.071994	0.164557	0.071994	0.0523221	0.0523221	0.0523221	0.0523221	0.0523221	0.0521868	0.0570616	0.0570616	0.0570616
PQ490562.1_Angelica_decursiva_voucher_22RD11-5_(22RD11-5B)	0.164557	0.164557	0.164557	0.164557	0.164557	0.071994	0.164557	0.071994	0.0523221	0.0523221	0.0523221	0.0523221	0.0523221	0.0521868	0.0570616	0.0570616	0.0570616	0
PQ490560.1_Angelica_decursiva_voucher_22RD11-1_(22RD11-1A)	0.164557	0.164557	0.164557	0.164557	0.164557	0.071994	0.164557	0.071994	0.0523221	0.0523221	0.0523221	0.0523221	0.0523221	0.0521868	0.0570616	0.0570616	0.0570616	0	0
PQ490559.1_Angelica_decursiva_voucher_22RD10-6_(22RD10-6A)	0.164557	0.164557	0.164557	0.164557	0.164557	0.071994	0.164557	0.071994	0.0523221	0.0523221	0.0523221	0.0523221	0.0523221	0.0521868	0.0570616	0.0570616	0.0570616	0	0	0
PQ490558.1_Angelica_decursiva_voucher_22RD10-4_(22RD10-4B)	0.164557	0.164557	0.164557	0.164557	0.164557	0.071994	0.164557	0.071994	0.0523221	0.0523221	0.0523221	0.0523221	0.0523221	0.0521868	0.0570616	0.0570616	0.0570616	0	0	0	0
HQ686489.1_Heracleum_candicans_isolate_I_HEXJ0168	0.163468	0.163468	0.163468	0.163468	0.163468	0.169739	0.163468	0.169739	0.170581	0.170581	0.170581	0.170581	0.170581	0.164149	0.169739	0.169739	0.169739	0.20007	0.20007	0.20007	0.20007	0.20007
HQ686488.1_Heracleum_candicans_isolate_I_HEXJ0167	0.163468	0.163468	0.163468	0.163468	0.163468	0.175763	0.163468	0.175763	0.176679	0.176679	0.176679	0.176679	0.176679	0.170137	0.175763	0.175763	0.175763	0.206439	0.206439	0.206439	0.206439	0.206439	0.00458719
HQ686486.1_Heracleum_candicans_isolate_I_HEXJ0165	0.163468	0.163468	0.163468	0.163468	0.163468	0.169739	0.163468	0.169739	0.170581	0.170581	0.170581	0.170581	0.170581	0.164149	0.169739	0.169739	0.169739	0.20007	0.20007	0.20007	0.20007	0.20007	0	0.00458719
HQ686484.1_Heracleum_candicans_isolate_I_HEXJ0163	0.163468	0.163468	0.163468	0.163468	0.163468	0.175763	0.163468	0.175763	0.176679	0.176679	0.176679	0.176679	0.176679	0.170137	0.175763	0.175763	0.175763	0.206439	0.206439	0.206439	0.206439	0.206439	0.00458719	0	0.00458719
HQ686453.1_Heracleum_candicans_isolate_I_HEXJ0130	0.169385	0.169385	0.169385	0.169385	0.169385	0.175763	0.169385	0.175763	0.176679	0.176679	0.176679	0.176679	0.176679	0.170137	0.175763	0.175763	0.175763	0.206439	0.206439	0.206439	0.206439	0.206439	0.00458719	0.00921685	0.00458719	0.00921685
JX022920.1_Angelica_laxifoliata_voucher_HLQA10035-01(KUN)	0.130403	0.130403	0.130403	0.130403	0.130403	0.0471602	0.130403	0.0471602	0.00919026	0.00919026	0.00919026	0.00919026	0.00919026	0	0.00458193	0.00458193	0.00458193	0.0521868	0.0521868	0.0521868	0.0521868	0.0521868	0.164149	0.170137	0.164149	0.170137	0.170137
JX022919.1_Angelica_laxifoliata_voucher_HLQA10032-01(KUN)	0.136085	0.136085	0.136085	0.136085	0.136085	0.0520864	0.136085	0.0520864	0.0138415	0.0138415	0.0138415	0.0138415	0.0138415	0.00458719	0.00919026	0.00919026	0.00919026	0.0571869	0.0571869	0.0571869	0.0571869	0.0571869	0.170137	0.176198	0.170137	0.176198	0.176198	0.00458719
JX022918.1_Angelica_laxifoliata_voucher_HLQA10031-01(KUN)_18S_ribosomal_RNA	0.136085	0.136085	0.136085	0.136085	0.136085	0.0520864	0.136085	0.0520864	0.0138415	0.0138415	0.0138415	0.0138415	0.0138415	0.00458719	0.00919026	0.00919026	0.00919026	0.0571869	0.0571869	0.0571869	0.0571869	0.0571869	0.170137	0.176198	0.170137	0.176198	0.176198	0.00458719	0
KF725038.1_Peucedanum_terebinthaceum_voucher_GB0008MT05	0.119229	0.119229	0.119229	0.119229	0.119229	0.0231876	0.119229	0.0231876	0.0327117	0.0327117	0.0327117	0.0327117	0.0327117	0.0326721	0.0327117	0.0327117	0.0327117	0.0569716	0.0569716	0.0569716	0.0569716	0.0569716	0.147256	0.153104	0.147256	0.153104	0.153104	0.0326721	0.0374799	0.0374799
KF725037.1_Peucedanum_terebinthaceum_voucher_GB0008MT04	0.119229	0.119229	0.119229	0.119229	0.119229	0.0231876	0.119229	0.0231876	0.0327117	0.0327117	0.0327117	0.0327117	0.0327117	0.0326721	0.0327117	0.0327117	0.0327117	0.0569716	0.0569716	0.0569716	0.0569716	0.0569716	0.147256	0.153104	0.147256	0.153104	0.153104	0.0326721	0.0374799	0.0374799	0
KF725036.1_Peucedanum_terebinthaceum_voucher_GB0008MT03	0.119229	0.119229	0.119229	0.119229	0.119229	0.0231876	0.119229	0.0231876	0.0327117	0.0327117	0.0327117	0.0327117	0.0327117	0.0326721	0.0327117	0.0327117	0.0327117	0.0569716	0.0569716	0.0569716	0.0569716	0.0569716	0.147256	0.153104	0.147256	0.153104	0.153104	0.0326721	0.0374799	0.0374799	0	0
KF725035.1_Peucedanum_terebinthaceum_voucher_GB0008MT02	0.119229	0.119229	0.119229	0.119229	0.119229	0.0231876	0.119229	0.0231876	0.0327117	0.0327117	0.0327117	0.0327117	0.0327117	0.0326721	0.0327117	0.0327117	0.0327117	0.0569716	0.0569716	0.0569716	0.0569716	0.0569716	0.147256	0.153104	0.147256	0.153104	0.153104	0.0326721	0.0374799	0.0374799	0	0	0
KF725034.1_Peucedanum_terebinthaceum_voucher_GB0008MT01	0.119229	0.119229	0.119229	0.119229	0.119229	0.0231876	0.119229	0.0231876	0.0327117	0.0327117	0.0327117	0.0327117	0.0327117	0.0326721	0.0327117	0.0327117	0.0327117	0.0569716	0.0569716	0.0569716	0.0569716	0.0569716	0.147256	0.153104	0.147256	0.153104	0.153104	0.0326721	0.0374799	0.0374799	0	0	0	0
MG220062.1_Angelica_atropurpurea_voucher_56535HIM	0.114254	0.114254	0.114254	0.114254	0.114254	0.0375427	0.114254	0.0375427	0.0280604	0.0280604	0.0280604	0.0280604	0.0280604	0.0279772	0.0327117	0.0327117	0.0327117	0.0622374	0.0622374	0.0622374	0.0622374	0.0622374	0.159021	0.165009	0.159021	0.165009	0.165009	0.0279772	0.0327849	0.0327849	0.0232152	0.0232152	0.0232152	0.0232152	0.0232152
MG219916.1_Angelica_atropurpurea_voucher_74280HIM	0.114254	0.114254	0.114254	0.114254	0.114254	0.0375427	0.114254	0.0375427	0.0280604	0.0280604	0.0280604	0.0280604	0.0280604	0.0279772	0.0327117	0.0327117	0.0327117	0.0622374	0.0622374	0.0622374	0.0622374	0.0622374	0.159021	0.165009	0.159021	0.165009	0.165009	0.0279772	0.0327849	0.0327849	0.0232152	0.0232152	0.0232152	0.0232152	0.0232152	0
MG217985.1_Angelica_atropurpurea_voucher_28449HIM	0.108759	0.108759	0.108759	0.108759	0.108759	0.0327117	0.108759	0.0327117	0.0328914	0.0328914	0.0328914	0.0328914	0.0328914	0.0327849	0.0375427	0.0375427	0.0375427	0.0571869	0.0571869	0.0571869	0.0571869	0.0571869	0.153104	0.159021	0.153104	0.159021	0.159021	0.0327849	0.0376393	0.0376393	0.0184982	0.0184982	0.0184982	0.0184982	0.0184982	0.00458719	0.00458719
MT735422.1_Angelica_atropurpurea_voucher_L.R._Phillippe_18763_(ILLS00038567)	0.108759	0.108759	0.108759	0.108759	0.108759	0.0327117	0.108759	0.0327117	0.0328914	0.0328914	0.0328914	0.0328914	0.0328914	0.0327849	0.0375427	0.0375427	0.0375427	0.0571869	0.0571869	0.0571869	0.0571869	0.0571869	0.153104	0.159021	0.153104	0.159021	0.159021	0.0327849	0.0376393	0.0376393	0.0184982	0.0184982	0.0184982	0.0184982	0.0184982	0.00458719	0.00458719	0
MT735421.1_Angelica_atropurpurea_voucher_L.R._Phillippe_et_al._40690_(ILLS00038560)	0.108759	0.108759	0.108759	0.108759	0.108759	0.0327117	0.108759	0.0327117	0.0328914	0.0328914	0.0328914	0.0328914	0.0328914	0.0327849	0.0375427	0.0375427	0.0375427	0.0571869	0.0571869	0.0571869	0.0571869	0.0571869	0.153104	0.159021	0.153104	0.159021	0.159021	0.0327849	0.0376393	0.0376393	0.0184982	0.0184982	0.0184982	0.0184982	0.0184982	0.00458719	0.00458719	0	0
HQ686346.1_Heracleum_hemsleyanum_isolate_I_HEXJ0022	0.163468	0.163468	0.163468	0.163468	0.163468	0.200613	0.163468	0.200613	0.176679	0.176679	0.176679	0.176679	0.176679	0.170137	0.175763	0.175763	0.175763	0.212891	0.212891	0.212891	0.212891	0.212891	0.104591	0.110146	0.104591	0.110146	0.110146	0.170137	0.176198	0.176198	0.177205	0.177205	0.177205	0.177205	0.177205	0.153104	0.153104	0.159021	0.159021	0.159021
HQ686363.1_Heracleum_hemsleyanum_isolate_I_HEXJ0039	0.163468	0.163468	0.163468	0.163468	0.163468	0.213516	0.163468	0.213516	0.189102	0.189102	0.189102	0.189102	0.189102	0.182333	0.188033	0.188033	0.188033	0.226049	0.226049	0.226049	0.226049	0.226049	0.104591	0.110146	0.104591	0.110146	0.110146	0.182333	0.188544	0.188544	0.189705	0.189705	0.189705	0.189705	0.189705	0.165009	0.165009	0.17107	0.17107	0.17107	0.0279772
HQ686427.1_Heracleum_hemsleyanum_isolate_I_HEXJ0104	0.163468	0.163468	0.163468	0.163468	0.163468	0.200613	0.163468	0.200613	0.176679	0.176679	0.176679	0.176679	0.176679	0.170137	0.175763	0.175763	0.175763	0.212891	0.212891	0.212891	0.212891	0.212891	0.104591	0.110146	0.104591	0.110146	0.110146	0.170137	0.176198	0.176198	0.177205	0.177205	0.177205	0.177205	0.177205	0.153104	0.153104	0.159021	0.159021	0.159021	0	0.0279772
HQ686441.1_Heracleum_hemsleyanum_isolate_I_HEXJ0118	0.163468	0.163468	0.163468	0.163468	0.163468	0.213516	0.163468	0.213516	0.189102	0.189102	0.189102	0.189102	0.189102	0.182333	0.188033	0.188033	0.188033	0.226049	0.226049	0.226049	0.226049	0.226049	0.104591	0.110146	0.104591	0.110146	0.110146	0.182333	0.188544	0.188544	0.189705	0.189705	0.189705	0.189705	0.189705	0.165009	0.165009	0.17107	0.17107	0.17107	0.0279772	0	0.0279772
EU418378.1_Angelica_nitida_voucher_SZ_2006080501	0.147646	0.147646	0.147646	0.147646	0.147646	0.0774725	0.147646	0.0774725	0.0377695	0.0377695	0.0377695	0.0377695	0.0377695	0.0376393	0.0424208	0.0424208	0.0424208	0.0777025	0.0777025	0.0777025	0.0777025	0.0777025	0.201203	0.207655	0.201203	0.207655	0.207655	0.0376393	0.0425413	0.0425413	0.0622374	0.0622374	0.0622374	0.0622374	0.0622374	0.0474918	0.0474918	0.0524919	0.0524919	0.0524919	0.182333	0.194834	0.182333	0.194834
JN704863.1_Angelica_nitida_isolate_Hexj1127	0.147646	0.147646	0.147646	0.147646	0.147646	0.0774725	0.147646	0.0774725	0.0377695	0.0377695	0.0377695	0.0377695	0.0377695	0.0376393	0.0424208	0.0424208	0.0424208	0.0777025	0.0777025	0.0777025	0.0777025	0.0777025	0.201203	0.207655	0.201203	0.207655	0.207655	0.0376393	0.0425413	0.0425413	0.0622374	0.0622374	0.0622374	0.0622374	0.0622374	0.0474918	0.0474918	0.0524919	0.0524919	0.0524919	0.182333	0.194834	0.182333	0.194834	0
JN704862.1_Angelica_nitida_isolate_Hexj1126	0.147646	0.147646	0.147646	0.147646	0.147646	0.0774725	0.147646	0.0774725	0.0377695	0.0377695	0.0377695	0.0377695	0.0377695	0.0376393	0.0424208	0.0424208	0.0424208	0.0777025	0.0777025	0.0777025	0.0777025	0.0777025	0.201203	0.207655	0.201203	0.207655	0.207655	0.0376393	0.0425413	0.0425413	0.0622374	0.0622374	0.0622374	0.0622374	0.0622374	0.0474918	0.0474918	0.0524919	0.0524919	0.0524919	0.182333	0.194834	0.182333	0.194834	0	0
JN704861.1_Angelica_nitida_isolate_Hexj1125	0.147646	0.147646	0.147646	0.147646	0.147646	0.0774725	0.147646	0.0774725	0.0377695	0.0377695	0.0377695	0.0377695	0.0377695	0.0376393	0.0424208	0.0424208	0.0424208	0.0777025	0.0777025	0.0777025	0.0777025	0.0777025	0.201203	0.207655	0.201203	0.207655	0.207655	0.0376393	0.0425413	0.0425413	0.0622374	0.0622374	0.0622374	0.0622374	0.0622374	0.0474918	0.0474918	0.0524919	0.0524919	0.0524919	0.182333	0.194834	0.182333	0.194834	0	0	0
JN704860.1_Angelica_nitida_isolate_Hexj1124	0.147646	0.147646	0.147646	0.147646	0.147646	0.0774725	0.147646	0.0774725	0.0377695	0.0377695	0.0377695	0.0377695	0.0377695	0.0376393	0.0424208	0.0424208	0.0424208	0.0777025	0.0777025	0.0777025	0.0777025	0.0777025	0.201203	0.207655	0.201203	0.207655	0.207655	0.0376393	0.0425413	0.0425413	0.0622374	0.0622374	0.0622374	0.0622374	0.0622374	0.0474918	0.0474918	0.0524919	0.0524919	0.0524919	0.182333	0.194834	0.182333	0.194834	0	0	0	0
AB697602.1_Angelica_acutiloba_OC-2	0.125427	0.125427	0.125427	0.125427	0.125427	0.027927	0.125427	0.027927	0.0280604	0.0280604	0.0280604	0.0280604	0.0280604	0.0279772	0.0327117	0.0327117	0.0327117	0.0521868	0.0521868	0.0521868	0.0521868	0.0521868	0.141475	0.147256	0.141475	0.147256	0.147256	0.0279772	0.0327849	0.0327849	0.0138253	0.0138253	0.0138253	0.0138253	0.0138253	0.0186068	0.0186068	0.0138898	0.0138898	0.0138898	0.17107	0.183416	0.17107	0.183416	0.0575424	0.0575424	0.0575424	0.0575424	0.0575424
AB697601.1_Angelica_acutiloba_OC-1	0.125427	0.125427	0.125427	0.125427	0.125427	0.027927	0.125427	0.027927	0.0280604	0.0280604	0.0280604	0.0280604	0.0280604	0.0279772	0.0327117	0.0327117	0.0327117	0.0521868	0.0521868	0.0521868	0.0521868	0.0521868	0.141475	0.147256	0.141475	0.147256	0.147256	0.0279772	0.0327849	0.0327849	0.0138253	0.0138253	0.0138253	0.0138253	0.0138253	0.0186068	0.0186068	0.0138898	0.0138898	0.0138898	0.17107	0.183416	0.17107	0.183416	0.0575424	0.0575424	0.0575424	0.0575424	0.0575424
AB697600.1_Angelica_acutiloba_OT-2	0.125427	0.125427	0.125427	0.125427	0.125427	0.027927	0.125427	0.027927	0.0280604	0.0280604	0.0280604	0.0280604	0.0280604	0.0279772	0.0327117	0.0327117	0.0327117	0.0521868	0.0521868	0.0521868	0.0521868	0.0521868	0.141475	0.147256	0.141475	0.147256	0.147256	0.0279772	0.0327849	0.0327849	0.0138253	0.0138253	0.0138253	0.0138253	0.0138253	0.0186068	0.0186068	0.0138898	0.0138898	0.0138898	0.17107	0.183416	0.17107	0.183416	0.0575424	0.0575424	0.0575424	0.0575424	0.0575424
AB697599.1_Angelica_acutiloba_OT-1	0.125427	0.125427	0.125427	0.125427	0.125427	0.027927	0.125427	0.027927	0.0280604	0.0280604	0.0280604	0.0280604	0.0280604	0.0279772	0.0327117	0.0327117	0.0327117	0.0521868	0.0521868	0.0521868	0.0521868	0.0521868	0.141475	0.147256	0.141475	0.147256	0.147256	0.0279772	0.0327849	0.0327849	0.0138253	0.0138253	0.0138253	0.0138253	0.0138253	0.0186068	0.0186068	0.0138898	0.0138898	0.0138898	0.17107	0.183416	0.17107	0.183416	0.0575424	0.0575424	0.0575424	0.0575424	0.0575424
AB697598.1_Angelica_acutiloba_YM	0.125427	0.125427	0.125427	0.125427	0.125427	0.027927	0.125427	0.027927	0.0280604	0.0280604	0.0280604	0.0280604	0.0280604	0.0279772	0.0327117	0.0327117	0.0327117	0.0521868	0.0521868	0.0521868	0.0521868	0.0521868	0.141475	0.147256	0.141475	0.147256	0.147256	0.0279772	0.0327849	0.0327849	0.0138253	0.0138253	0.0138253	0.0138253	0.0138253	0.0186068	0.0186068	0.0138898	0.0138898	0.0138898	0.17107	0.183416	0.17107	0.183416	0.0575424	0.0575424	0.0575424	0.0575424	0.0575424
DQ263580.1_Angelica_gigas_voucher_NHW_200407	0.130403	0.130403	0.130403	0.130403	0.130403	0.0422821	0.130403	0.0422821	0.0232757	0.0232757	0.0232757	0.0232757	0.0232757	0.0232152	0.027927	0.027927	0.027927	0.0279772	0.0279772	0.0279772	0.0279772	0.0279772	0.164149	0.170137	0.164149	0.170137	0.170137	0.0232152	0.0279772	0.0279772	0.0279102	0.0279102	0.0279102	0.0279102	0.0279102	0.0327849	0.0327849	0.0279772	0.0279772	0.0279772	0.182333	0.194834	0.182333	0.194834	0.0524919	0.0524919	0.0524919	0.0524919	0.0524919
JX022938.1_Angelica_tsinlingensis_voucher_HLQA10041-01(KUN)	0.152722	0.152722	0.152722	0.152722	0.152722	0.071994	0.152722	0.071994	0.0669178	0.0669178	0.0669178	0.0669178	0.0669178	0.0569716	0.0618926	0.0618926	0.0618926	0.0819778	0.0819778	0.0819778	0.0819778	0.0819778	0.169385	0.175373	0.169385	0.175373	0.175373	0.0569716	0.0619717	0.0619717	0.0618498	0.0618498	0.0618498	0.0618498	0.0618498	0.0670222	0.0670222	0.0619717	0.0619717	0.0619717	0.19378	0.212891	0.19378	0.212891	0.097948	0.097948	0.097948	0.097948	0.097948
GU395168.1_Angelica_tsinlingensis_voucher_SZ714752	0.152722	0.152722	0.152722	0.152722	0.152722	0.071994	0.152722	0.071994	0.0669178	0.0669178	0.0669178	0.0669178	0.0669178	0.0569716	0.0618926	0.0618926	0.0618926	0.0819778	0.0819778	0.0819778	0.0819778	0.0819778	0.169385	0.175373	0.169385	0.175373	0.175373	0.0569716	0.0619717	0.0619717	0.0618498	0.0618498	0.0618498	0.0618498	0.0618498	0.0670222	0.0670222	0.0619717	0.0619717	0.0619717	0.19378	0.212891	0.19378	0.212891	0.097948	0.097948	0.097948	0.097948	0.097948
DQ263577.1_Angelica_tsinlingensis_voucher_NHW_200319	0.108759	0.108759	0.108759	0.108759	0.108759	0.0327117	0.108759	0.0327117	0.0328914	0.0328914	0.0328914	0.0328914	0.0328914	0.0327849	0.0375427	0.0375427	0.0375427	0.0571869	0.0571869	0.0571869	0.0571869	0.0571869	0.153104	0.159021	0.153104	0.159021	0.159021	0.0327849	0.0376393	0.0376393	0.0184982	0.0184982	0.0184982	0.0184982	0.0184982	0.0138898	0.0138898	0.00921685	0.00921685	0.00921685	0.17107	0.183416	0.17107	0.183416	0.0425413	0.0425413	0.0425413	0.0425413	0.0425413
DQ263572.1_Angelica_tsinlingensis	0.108759	0.108759	0.108759	0.108759	0.108759	0.0327117	0.108759	0.0327117	0.0328914	0.0328914	0.0328914	0.0328914	0.0328914	0.0327849	0.0375427	0.0375427	0.0375427	0.0571869	0.0571869	0.0571869	0.0571869	0.0571869	0.153104	0.159021	0.153104	0.159021	0.159021	0.0327849	0.0376393	0.0376393	0.0184982	0.0184982	0.0184982	0.0184982	0.0184982	0.0138898	0.0138898	0.00921685	0.00921685	0.00921685	0.17107	0.183416	0.17107	0.183416	0.0425413	0.0425413	0.0425413	0.0425413	0.0425413
AB569095.1_Angelica_dahurica	0.147256	0.147256	0.147256	0.147256	0.147256	0.0622374	0.147256	0.0622374	0.0327849	0.0327849	0.0327849	0.0327849	0.0327849	0.0327117	0.0327849	0.0327849	0.0327849	0.0774725	0.0774725	0.0774725	0.0774725	0.0774725	0.188033	0.194283	0.188033	0.194283	0.194283	0.0327117	0.0375427	0.0375427	0.0473469	0.0473469	0.0473469	0.0473469	0.0473469	0.0424208	0.0424208	0.0473469	0.0473469	0.0473469	0.18186	0.194283	0.18186	0.194283	0.0426956	0.0426956	0.0426956	0.0426956	0.0426956
AJ131292.1_Angelica_dahurica	0.147256	0.147256	0.147256	0.147256	0.147256	0.0622374	0.147256	0.0622374	0.0327849	0.0327849	0.0327849	0.0327849	0.0327849	0.0327117	0.0327849	0.0327849	0.0327849	0.0774725	0.0774725	0.0774725	0.0774725	0.0774725	0.188033	0.194283	0.188033	0.194283	0.194283	0.0327117	0.0375427	0.0375427	0.0473469	0.0473469	0.0473469	0.0473469	0.0473469	0.0424208	0.0424208	0.0473469	0.0473469	0.0473469	0.18186	0.194283	0.18186	0.194283	0.0426956	0.0426956	0.0426956	0.0426956	0.0426956
EU418374.1_Angelica_dahurica_voucher_SZ_20060820	0.153104	0.153104	0.153104	0.153104	0.153104	0.0673395	0.153104	0.0673395	0.0376393	0.0376393	0.0376393	0.0376393	0.0376393	0.0375427	0.0376393	0.0376393	0.0376393	0.0827082	0.0827082	0.0827082	0.0827082	0.0827082	0.188033	0.194283	0.188033	0.194283	0.194283	0.0375427	0.0424208	0.0424208	0.0523221	0.0523221	0.0523221	0.0523221	0.0523221	0.0473469	0.0473469	0.0523221	0.0523221	0.0523221	0.18186	0.194283	0.18186	0.194283	0.0377695	0.0377695	0.0377695	0.0377695	0.0377695
DQ263575.1_Angelica_gigas	0.130403	0.130403	0.130403	0.130403	0.130403	0.0422821	0.130403	0.0422821	0.0232757	0.0232757	0.0232757	0.0232757	0.0232757	0.0232152	0.027927	0.027927	0.027927	0.0279772	0.0279772	0.0279772	0.0279772	0.0279772	0.164149	0.170137	0.164149	0.170137	0.170137	0.0232152	0.0279772	0.0279772	0.0279102	0.0279102	0.0279102	0.0279102	0.0279102	0.0327849	0.0327849	0.0279772	0.0279772	0.0279772	0.182333	0.194834	0.182333	0.194834	0.0524919	0.0524919	0.0524919	0.0524919	0.0524919
MT735477.1_Angelica_gigas_voucher_Mary_Klinger_Alan_Lievens_279_(MO05079406)	0.130403	0.130403	0.130403	0.130403	0.130403	0.0422821	0.130403	0.0422821	0.0232757	0.0232757	0.0232757	0.0232757	0.0232757	0.0232152	0.027927	0.027927	0.027927	0.0279772	0.0279772	0.0279772	0.0279772	0.0279772	0.164149	0.170137	0.164149	0.170137	0.170137	0.0232152	0.0279772	0.0279772	0.0279102	0.0279102	0.0279102	0.0279102	0.0279102	0.0327849	0.0327849	0.0279772	0.0279772	0.0279772	0.182333	0.194834	0.182333	0.194834	0.0524919	0.0524919	0.0524919	0.0524919	0.0524919
MT735478.1_Angelica_gigas_voucher_C.Y._Liao_et_al._15073002_(SZ)	0.130403	0.130403	0.130403	0.130403	0.130403	0.0422821	0.130403	0.0422821	0.0232757	0.0232757	0.0232757	0.0232757	0.0232757	0.0232152	0.027927	0.027927	0.027927	0.0279772	0.0279772	0.0279772	0.0279772	0.0279772	0.164149	0.170137	0.164149	0.170137	0.170137	0.0232152	0.0279772	0.0279772	0.0279102	0.0279102	0.0279102	0.0279102	0.0279102	0.0327849	0.0327849	0.0279772	0.0279772	0.0279772	0.182333	0.194834	0.182333	0.194834	0.0524919	0.0524919	0.0524919	0.0524919	0.0524919
AB697612.1_Peucedanum_japonicum_BB	0.136085	0.136085	0.136085	0.136085	0.136085	0.0327117	0.136085	0.0327117	0.0424208	0.0424208	0.0424208	0.0424208	0.0424208	0.0423343	0.0424208	0.0424208	0.0424208	0.0520211	0.0520211	0.0520211	0.0520211	0.0520211	0.164149	0.170137	0.164149	0.170137	0.170137	0.0423343	0.0472363	0.0472363	0.0184982	0.0184982	0.0184982	0.0184982	0.0184982	0.0327849	0.0327849	0.0279772	0.0279772	0.0279772	0.182333	0.194834	0.182333	0.194834	0.0622374	0.0622374	0.0622374	0.0622374	0.0622374
MT707553.1_Peucedanum_japonicum_voucher_C.C._Liao_1235_(MO04577980)	0.136085	0.136085	0.136085	0.136085	0.136085	0.0327117	0.136085	0.0327117	0.0424208	0.0424208	0.0424208	0.0424208	0.0424208	0.0423343	0.0424208	0.0424208	0.0424208	0.0520211	0.0520211	0.0520211	0.0520211	0.0520211	0.164149	0.170137	0.164149	0.170137	0.170137	0.0423343	0.0472363	0.0472363	0.0184982	0.0184982	0.0184982	0.0184982	0.0184982	0.0327849	0.0327849	0.0279772	0.0279772	0.0279772	0.182333	0.194834	0.182333	0.194834	0.0622374	0.0622374	0.0622374	0.0622374	0.0622374
EU418383.1_Peucedanum_praeruptorum_voucher_SZ_ZXM_001	0.147256	0.147256	0.147256	0.147256	0.147256	0.0622374	0.147256	0.0622374	0.0724942	0.0724942	0.0724942	0.0724942	0.0724942	0.0722912	0.0724942	0.0724942	0.0724942	0.0928303	0.0928303	0.0928303	0.0928303	0.0928303	0.194283	0.200613	0.194283	0.200613	0.200613	0.0722912	0.0774725	0.0774725	0.0473469	0.0473469	0.0473469	0.0473469	0.0473469	0.0523221	0.0523221	0.0473469	0.0473469	0.0473469	0.200613	0.213516	0.200613	0.213516	0.0722912	0.0722912	0.0722912	0.0722912	0.0722912
KF806580.1_Peucedanum_praeruptorum_voucher_BH2_(KUN)	0.147256	0.147256	0.147256	0.147256	0.147256	0.0622374	0.147256	0.0622374	0.0724942	0.0724942	0.0724942	0.0724942	0.0724942	0.0722912	0.0724942	0.0724942	0.0724942	0.0928303	0.0928303	0.0928303	0.0928303	0.0928303	0.194283	0.200613	0.194283	0.200613	0.200613	0.0722912	0.0774725	0.0774725	0.0473469	0.0473469	0.0473469	0.0473469	0.0473469	0.0523221	0.0523221	0.0473469	0.0473469	0.0473469	0.200613	0.213516	0.200613	0.213516	0.0722912	0.0722912	0.0722912	0.0722912	0.0722912
KF806579.1_Peucedanum_praeruptorum_voucher_BH1_(KUN)	0.147256	0.147256	0.147256	0.147256	0.147256	0.0622374	0.147256	0.0622374	0.0724942	0.0724942	0.0724942	0.0724942	0.0724942	0.0722912	0.0724942	0.0724942	0.0724942	0.0928303	0.0928303	0.0928303	0.0928303	0.0928303	0.194283	0.200613	0.194283	0.200613	0.200613	0.0722912	0.0774725	0.0774725	0.0473469	0.0473469	0.0473469	0.0473469	0.0473469	0.0523221	0.0523221	0.0473469	0.0473469	0.0473469	0.200613	0.213516	0.200613	0.213516	0.0722912	0.0722912	0.0722912	0.0722912	0.0722912
KF806578.1_Peucedanum_praeruptorum_voucher_B511_(KUN)	0.147256	0.147256	0.147256	0.147256	0.147256	0.0622374	0.147256	0.0622374	0.0724942	0.0724942	0.0724942	0.0724942	0.0724942	0.0722912	0.0724942	0.0724942	0.0724942	0.0928303	0.0928303	0.0928303	0.0928303	0.0928303	0.194283	0.200613	0.194283	0.200613	0.200613	0.0722912	0.0774725	0.0774725	0.0473469	0.0473469	0.0473469	0.0473469	0.0473469	0.0523221	0.0523221	0.0473469	0.0473469	0.0473469	0.200613	0.213516	0.200613	0.213516	0.0722912	0.0722912	0.0722912	0.0722912	0.0722912
KF806577.1_Peucedanum_praeruptorum_voucher_B510_(KUN)	0.147256	0.147256	0.147256	0.147256	0.147256	0.0622374	0.147256	0.0622374	0.0724942	0.0724942	0.0724942	0.0724942	0.0724942	0.0722912	0.0724942	0.0724942	0.0724942	0.0928303	0.0928303	0.0928303	0.0928303	0.0928303	0.194283	0.200613	0.194283	0.200613	0.200613	0.0722912	0.0774725	0.0774725	0.0473469	0.0473469	0.0473469	0.0473469	0.0473469	0.0523221	0.0523221	0.0473469	0.0473469	0.0473469	0.200613	0.213516	0.200613	0.213516	0.0722912	0.0722912	0.0722912	0.0722912	0.0722912
KT944678.1_Heracleum_moellendorffii_voucher_KIOM200801001227	0.157904	0.157904	0.157904	0.157904	0.157904	0.207655	0.157904	0.207655	0.183416	0.183416	0.183416	0.183416	0.183416	0.176679	0.182333	0.182333	0.182333	0.220096	0.220096	0.220096	0.220096	0.220096	0.0994774	0.105002	0.0994774	0.105002	0.105002	0.176679	0.182852	0.182852	0.184025	0.184025	0.184025	0.184025	0.184025	0.159481	0.159481	0.165505	0.165505	0.165505	0.0232757	0.0138415	0.0232757	0.0138415	0.189102	0.189102	0.189102	0.189102	0.189102
KT944677.1_Heracleum_moellendorffii_voucher_KIOM200801001576	0.157904	0.157904	0.157904	0.157904	0.157904	0.207655	0.157904	0.207655	0.183416	0.183416	0.183416	0.183416	0.183416	0.176679	0.182333	0.182333	0.182333	0.220096	0.220096	0.220096	0.220096	0.220096	0.0994774	0.105002	0.0994774	0.105002	0.105002	0.176679	0.182852	0.182852	0.184025	0.184025	0.184025	0.184025	0.184025	0.159481	0.159481	0.165505	0.165505	0.165505	0.0232757	0.0138415	0.0232757	0.0138415	0.189102	0.189102	0.189102	0.189102	0.189102
KT944676.1_Heracleum_moellendorffii_voucher_KIOM200901002079	0.157904	0.157904	0.157904	0.157904	0.157904	0.207655	0.157904	0.207655	0.183416	0.183416	0.183416	0.183416	0.183416	0.176679	0.182333	0.182333	0.182333	0.220096	0.220096	0.220096	0.220096	0.220096	0.0994774	0.105002	0.0994774	0.105002	0.105002	0.176679	0.182852	0.182852	0.184025	0.184025	0.184025	0.184025	0.184025	0.159481	0.159481	0.165505	0.165505	0.165505	0.0232757	0.0138415	0.0232757	0.0138415	0.189102	0.189102	0.189102	0.189102	0.189102
KT944675.1_Heracleum_moellendorffii_voucher_KIOM201101003889	0.157904	0.157904	0.157904	0.157904	0.157904	0.207655	0.157904	0.207655	0.183416	0.183416	0.183416	0.183416	0.183416	0.176679	0.182333	0.182333	0.182333	0.220096	0.220096	0.220096	0.220096	0.220096	0.0994774	0.105002	0.0994774	0.105002	0.105002	0.176679	0.182852	0.182852	0.184025	0.184025	0.184025	0.184025	0.184025	0.159481	0.159481	0.165505	0.165505	0.165505	0.0232757	0.0138415	0.0232757	0.0138415	0.189102	0.189102	0.189102	0.189102	0.189102
[truncated: 27 more columns]

## Sheet: Caption
Table. Estimates of Evolutionary Divergence between Sequences
The number of base substitutions per site from between sequences are shown. Analyses were conducted using the Kimura 2-parameter model [1]. This analysis involved 76 nucleotide sequences. Codon positions included were 1st+2nd+3rd+Noncoding. All positions containing gaps and missing data were eliminated (complete deletion option). There were a total of 219 positions in the final dataset. Evolution…
1. Kimura M. (1980). A simple method for estimating evolutionary rate of base substitutions through comparative studies of nucleotide sequences. Journal of Molecular Evolution 16:111-120.
2. Tamura K., Stecher G., and Kumar S. (2021). MEGA 11: Molecular Evolutionary Genetics Analysis Version 11. Molecular Biology and Evolution https://doi.org/10.1093/molbev/msab120.
Disclaimer: Although utmost care has been taken to ensure the correctness of the caption, the caption text is provided "as is" without any warranty of any kind. Authors advise the user to carefully check the caption prior to its use for any purpose and report any errors or problems to the authors immediately (www.megasoftware.net). In no event shall the authors and their employers be liable for a…
